# Supplementary material for: Lineage-specific gene duplication and expansion of DUF1216 gene family in Brassicaceae
Source: PLoS One. 2024 Apr 16;19(4):e0302292. doi: 10.1371/journal.pone.0302292 (PMC11020792; doi:10.1371/journal.pone.0302292)
Supplement: S1 Table — (XLSX) [file pone.0302292.s005.xlsx]

## Sheet: Sheet1 
Gene	Protein length (aa)	MW (KDa)	pI	CDS	Subfamily
c0003_01226	1374	151.532	4.83	4	Ⅰ
BniB04g006830	691	76.3079	4.68	4
Iin01397	848	93.3375	4.62	4
Thhalv10005404m	900	99.4345	4.83	3
BnaC02T0471000ZS	165	18.0593	6.59	2
BcaC03g17528	2038	229.136	5.05	9
BjuB042842	2125	234.827	4.49	6
BcaB07g30118	2501	288.697	5.81	11
Rs317130	2495	286.098	5.4	6
Bol033204	2694	308.441	5.52	6
BnaC02T0470800ZS	1295	145.793	5.36	5
BjuA008238	2708	310.099	5.36	6
BnaA02T0349400ZS	2705	309.749	5.35	6
BraA02003783	2548	292.445	5.45	6
Thlar.0042s0097	2180	243.573	5.12	5
rna-MERR_LOCUS39161	2057	229.887	5.15	5
AL5G18500	1973	222.158	5.64	4
Aa_G142480	1692	185.414	4.57	8
BniB04g006820	957	104.896	4.44	2
c0858_00002	511	58.4887	9.56	3
Bostr.0556s0529	754	84.2896	5.04	2
AT3G28770	2081	232.853	5.02	3
BOERETT00028842	2043	230.818	5.46	3
Bostr.0556s0528	1057	119.561	6.3	2
Carub.0005s0732	2419	271.631	5.79	3
Cagra.0535s0009	1444	158.39	4.84	4
Csa09g020090	2118	239.861	8.15	4
Csa06g010040	2192	248.843	8.56	3
Csa04g018640	2389	271.208	8.66	6
evm.model.scaffold891.65	119	13.3757	9.46	2
evm.model.scaffold19.228	2307	251.227	5.09	3
evm.model.scaffold309.330	1778	192.861	4.88	12
AA_scaffold834_61	1982	221.194	4.83	7
AA_scaffold834_56	603	62.8725	9.1	3	Ⅱ
AL7G50270	242	26.9962	9.74	2
AT5G39870	290	32.9763	9.94	3
CARHR262310	262	29.8982	10.07	3
maker-Contig2688-snap-gene-0.4-mRNA-1	230	26.3258	10.16	2
Bostr.10058s0007	256	29.1609	9.55	3
BOERETT00014479	256	29.2901	9.69	3
Carub.0007s3585	259	29.2768	10.03	2
Cagra.5905s0009	259	29.3809	9.94	2
Csa11g055950	262	29.8613	10.16	2
Csa12g081480	238	26.8358	9.79	2
Csa10g047890	118	13.3721	10.18	1
c0016_00209	350	37.9949	9.63	2
SI_scaffold1551_21	415	44.9649	9.22	2
Iin20226	324	35.5523	9.58	2
BniB01g027510	322	35.7336	9.57	2
BcaB06g27388	322	35.6966	9.57	2
BjuB024425	329	36.0628	9.6	2
BcaB06g27386	329	36.0619	9.6	2
BniB01g027540	322	35.1429	9.7	2
Rs188390	320	35.3983	9.68	2
Rs036520	321	35.3083	9.77	2
Bol012128	313	34.5793	9.67	2
BnaC04T0395000ZS	313	34.5793	9.67	2
BnaA04T0111000ZS	312	34.3792	9.66	2
BraA04001304	209	22.7769	9.31	3
BjuA015719	312	34.3792	9.66	2
Thlar.0042s0043	532	56.1649	9.01	3
Thhalv10004155m	466	49.6812	9.01	3
c0003_01187	479	50.2249	9.19	3
SI_scaffold27_256	472	50.6331	8.79	3
Iin01354	448	47.6455	8.68	4
BnaA02T0353100ZS	98	11.0718	9.3	2
BcaC03g17568	108	12.5166	9.64	2
BniB02g068740	200	22.1074	8.7	2
BjuB044536	181	19.9177	8.47	2
Rs174090	200	21.9573	8.72	2
Bol043019	181	19.7976	7.74	2
BnaC07T0319600ZS	181	19.7976	7.74	2
BnaA06T0372200ZS	181	19.8537	7.74	2
BraA06004112	152	16.8725	9.18	2
BjuA043209	181	19.8537	7.74	2
Thhalv10009470m	304	33.5298	9.67	4
Iin10907	506	54.3799	8.97	3
SI_scaffold2787_1	472	51.2537	8.99	3
c0001_02342	414	43.9606	9.24	3
Aa_G138660	446	-	-	6
Aa_G138650	68	7.48532	5.26	1
evm.model.scaffold891.62	648	69.2012	8.31	3
evm.model.scaffold448.21	505	54.1997	9.12	4
evm.model.scaffold19.225	530	56.505	8.81	3
rna-MERR_LOCUS49592	546	57.1228	9.07	3
BniB03g016080	435	47.351	9.13	3
BjuB032901	435	47.307	9.19	3
BcaB07g32652	423	45.9804	9.08	4
BjuB029498	434	47.1048	9.14	3
BniB04g045920	434	47.0758	9.14	3
Rs420610	488	52.1325	8.55	3
Rs024920	513	54.3479	8.06	3
BjuA029859	467	50.0947	9.09	3
BraA08002716	439	47.9735	8.88	4
BnaA08T0204100ZS	481	51.7773	8.78	3
BnaC03T0665700ZS	447	47.6922	8.12	4
Bol016109	437	46.5595	9.3	4
BcaNung06844	340	36.5749	9.11	6
BcaC01g00190	421	44.7266	9.02	6
BnaA09T0409600ZS	471	50.5361	9.09	3
BraA09003707	471	50.6222	9.09	3
BjuA034744	471	50.6722	9.09	3
Bol022559	241	25.9538	8.84	2
Rs024930	288	30.3473	7.59	2
BcaB07g32675	511	53.9835	8.88	3
BnaC05T0263000ZS	511	54.0695	8.78	3
Bol022560	156	17.0185	9.54	2
CARHR152080	469	50.7376	8.06	3
snap_masked-Contig221-processed-gene-0.6-mRNA-1	120	13.6122	9.2	2
LA_scaffold2543_3	545	58.6831	9.33	3
snap_masked-Contig221-processed-gene-0.7-mRNA-1	381	39.9951	9.05	2
Csa14272s010	89	9.16976	5.44	1
AL8G21560	122	13.4402	9.93	1
AT5G48575	97	11.2172	9.83	2
Bostr.2392s0027	481	51.9624	9.72	3
BOERETT00057824	481	52.0305	9.72	3
Carub.0005s0757	466	51.2252	9.24	3
Cagra.4554s0002	466	51.2252	9.27	3
AT3G28980	445	48.8354	8.86	3
AL5G18840	489	53.0757	8.98	3
g08612	520	56.1106	8.29	3
BOERETT00028845	153	17.1048	6.72	3
Bostr.1693s0001	357	39.0161	9.97	5
BOERETT00028871	449	48.6783	9.55	3
AT3G28810	434	47.8725	9.14	3
AT3G28820	434	47.7863	8.94	3
AL5G18540	443	48.367	9.38	3
g08656	443	48.5784	9.44	6
Carub.0005s0735	489	53.8837	9.19	3
Carub.0005s0736	488	-	-	3
Csa09g021430	464	50.3972	8.02	3
Csa06g011330	308	34.2901	7.57	4
Csa04g018280	523	56.8593	7.99	3
Csa09g021120	504	54.8245	8.69	3
Csa06g010070	498	54.2478	8.27	3
Csa09g021110	164	18.5819	8.7	3
Csa04g018030	495	53.9445	8.27	3
Csa04g018020	97	10.8213	9.42	2
c0003_00304	402	44.714	6.79	3	Ⅲ
LA_scaffold330_3	227	25.7377	7.64	2
evm.model.scaffold165.149	390	43.6691	6.78	3
Bnascaffold0027T0035400ZS	407	45.1452	8.52	5
Bol016990	299	33.2662	7.55	2
BcaC06g33251	378	41.8382	6.86	3
Csa11g097570	383	42.6519	6.98	3
Csa18g035100	383	42.6519	6.98	3
Csa02g069680	383	42.6519	6.98	3
AT5G61720	390	43.1687	7.51	3
g32274	391	43.3128	6.79	3
AL8G38480	391	43.2567	6.79	3
AL8G38440	391	43.2567	6.79	3
Csa06g010050	787	76.8407	4.46	5
Csa04g017990	510	49.4308	4.42	2
CARHR151780	735	71.6346	4.34	2
maker-Contig139-snap-gene-0.35-mRNA-1	248	26.1359	5.93	2
Carub.0005s0733	660	59.2315	4.07	2
Cagra.5499s0001	353	34.0828	4.32	2
Bostr.0556s0530	786	71.3196	4.23	3
BOERETT00028843	861	79.2908	4.26	2
AL5G18520	671	60.6498	4.19	2
AT3G28780	674	61.3296	4.19	2
Csa09841s010	112	11.0948	4.51	1
g08658	363	35.1057	4.51	3
Aa_G142490	737	69.8885	4.34	2
evm.model.scaffold891.64	573	-	-	3
AA_scaffold834_58	658	60.8167	4.84	4
Aa_G142520	265	28.2809	9.17	2
Thlar.0042s0093	258	26.7971	9.42	2
rna-MERR_LOCUS39156	393	41.0108	8.53	4
SI_scaffold27_218	212	21.9446	9.49	3
Thhalv10004661m	306	30.7581	9.54	2
c0003_01222	307	30.8332	9.74	2
AT3G28840	391	36.8756	9.57	2
AL5G18590	338	37.1639	9.57	2
g08653	381	36.5594	9.49	2
Bostr.0556s0533	353	35.1093	9.69	2
BOERETT00028847	353	35.2974	9.59	2
Csa09g021140	276	28.6922	9.37	2
Csa06g010090	239	24.1765	7.68	2
Carub.0005s0738	296	31.5913	9.33	2
Cagra.3344s0003	296	31.5733	9.33	2
Thlar.0042s0096	711	65.6801	4.2	2
BcaC03g17529	449	46.2878	7.63	6
BnaC02T0471100ZS	876	78.9193	4.38	2
Bol033203	872	78.8715	4.45	2
BraA02003784	875	78.7394	4.55	2
BnaA02T0349500ZS	869	78.3391	4.55	2
Rs317140	558	52.3426	5.06	2
BcaB07g30117	488	47.0402	5.01	3
BjuB042843	635	59.3727	4.8	2
BniB04g006810	646	60.3759	4.89	2
BcaB07g30116	649	60.4369	4.89	2
Iin01396	650	58.6279	4.36	2
SI_scaffold27_215	666	61.9754	4.23	2
rna-MERR_LOCUS39160	609	54.5293	3.96	2
Rs174200	575	57.9104	4.73	2
BjuB044503	606	57.8401	4.4	2
BcaC06g30895	606	58.6019	4.4	2
BniB02g068390	608	58.5162	4.41	4
BraA06004146	390	40.1121	4.57	2
BjuA043235	335	34.1913	4.73	2
BnaA06T0375500ZS	626	62.3231	4.46	2
BraA06004151	642	64.0318	4.44	2
BnaC07T0315800ZS	618	61.3283	4.56	2
Bol042984	646	64.4394	4.53	2
AA_scaffold834_57	561	57.4948	9.48	3	Ⅳ
AA_scaffold1851_2	537	55.5643	9.79	3
Thhalv10003975m	532	55.5453	9.59	3
Thlar.0042s0094	516	53.7367	9.58	3
Aa_G142510	521	54.8729	9.71	3
rna-MERR_LOCUS39157	666	68.7958	9.74	3
SI_scaffold27_217	502	52.8162	9.4	3
Iin01394	465	49.4551	9.68	3
c0003_01223	492	51.13	9.68	3
BniB02g068400	878	92.5549	9.84	6
BjuB044504	567	61.0418	9.65	3
BcaC06g30894	558	59.8795	9.66	3
Rs174190	463	48.8434	9.17	3
BcaC06g33642	590	62.3692	9.74	3
Bol042985	581	61.5473	9.74	3
BnaC07T0315900ZS	586	62.3593	9.76	3
BnaA06T0375400ZS	611	65.035	9.68	3
BraA06004150	553	58.9013	9.77	4
BjuA043236	378	40.1637	9.75	3
evm.model.scaffold891.60	439	46.5021	9.48	3
evm.model.scaffold448.20	470	49.3402	9.42	3
evm.model.scaffold19.222	413	43.4269	9.5	2
maker-Contig599-snap-gene-0.20-mRNA-1	880	95.8779	9.74	6
LA_scaffold1003_16	213	23.3497	9.7	2
LA_scaffold1003_15	252	27.3066	9.45	2
CARHR151820	328	35.9382	9.19	4
CARHR151800	90	9.97302	4.91	1
LA_C42497_1	369	40.4278	9.55	3
LA_scaffold2994_1	163	17.9225	9.69	2
AT3G28830	539	55.5011	9.72	3
AL5G18560	518	53.6793	9.27	3
g08654	496	51.601	9.79	3
Bostr.0556s0532	507	52.7591	9.68	3
BOERETT00028846	501	52.2167	9.73	3
Carub.0005s0737	484	51.3835	9.87	3
Cagra.3344s0004	406	42.558	9.96	3
Csa09g021130	486	51.2957	9.53	3
Csa04g018050	316	32.7662	9.56	2
Csa06g010080	478	50.4969	9.59	3
Csa04g018040	478	50.5961	9.59	3
Aa_G142500	574	59.9276	9.19	3
maker-Contig599-snap-gene-0.18-mRNA-1	507	54.2698	8.57	4
evm.model.scaffold309.328	377	42.0621	10.48	4
evm.model.scaffold891.63	648	-	-	3
evm.model.scaffold19.227	727	-	-	3
Bostr.0556s0531	582	61.6527	9.57	3
BOERETT00028844	578	61.2792	9.59	3
g08657	581	60.2226	9.44	3
AL5G18530	376	37.7845	9.19	3
AT3G28790	608	62.7664	9.41	3
Carub.0005s0734	697	72.8198	5.65	3
Cagra.22421s0001	293	30.5841	6.6	2
Csa04g018010	644	67.4246	5.31	4
Csa09g020100	595	62.5167	5.44	3
Csa06g010060	610	63.9675	5.72	3
Thhalv10003856m	604	61.171	9.48	2
Thlar.0042s0095	630	64.3046	9.26	3
rna-MERR_LOCUS39158	638	64.6356	9.08	3
c0003_01224	563	56.6211	9.65	3
SI_scaffold27_216	637	64.9356	9.13	3
Iin01395	557	58.188	8.09	3
BjuB008293	288	30.3177	6.87	3
BniB07g036410	616	64.6104	9.04	3
BcaB04g19484	616	64.6104	9.04	3
Rs491740	522	55.3781	9.46	3
Bol032259	549	58.5607	9.51	3
BnaC09T0027800ZS	553	59.0442	9.55	3
BcaC04g23863	546	58.2884	9.52	3
BraA09000381	545	58.1765	9.68	3
BnaA09T0042400ZS	550	58.674	9.68	3
Rs317160	644	66.8191	4.84	4
BjuB042844	361	37.1762	4.82	3
BcaB07g30115	936	97.5533	4.84	9
BnaC02T0472000ZS	770	78.5018	4.67	3
Bol033201	790	80.1425	4.57	3
BcaC03g17532	736	75.1245	4.68	3
BjuA008242	643	66.6916	5.75	4
BraA02003786	805	81.7414	4.52	4
BnaA02T0349600ZS	765	77.7691	4.58	3
