# Supplementary material for: Lineage-specific gene duplication and expansion of DUF1216 gene family in Brassicaceae
Source: PLoS One. 2024 Apr 16;19(4):e0302292. doi: 10.1371/journal.pone.0302292 (PMC11020792; doi:10.1371/journal.pone.0302292)
Supplement: S2 Table — (XLSX) [file pone.0302292.s006.xlsx]

## Sheet: Sheet1
ID	Prediction	Length	Signal peptide sequence			Predicted location(s)	Subfamily
Iin01397	SP	26	MKTVSLLF	L	CCISILATSLSLDVVSG	Nucleus	Ⅰ
c0003_01226	SP	26	MKTVSLLF	L	CCITILATSLSLNVVSA	Nucleus
Thhalv10005404m	SP	26	MKRVRLLF	L	CCITILATSLSQNLVSA	Nucleus
AL5G18500	NO_SP	-	-	-	-	Nucleus
AT3G28770	SP	24	MRKVYLFF	V	CCIVATSLTLNVVLA	Nucleus
BOERETT00028842	SP	24	MRKVSLLF	F	CCIAATSLSLNVVLA	Nucleus
Bostr.0556s0528	SP	24	MRKVSLLF	F	CCIAATSLSLNVVLA	Nucleus
Carub.0005s0732	SP	25	MRKVSLFL	F	CCIVATYLLSLNVVSS	Nucleus
Cagra.0535s0009	SP	25	MRKVSLFF	F	CCIVATNLISLNVVSS	Nucleus
Csa09g020090	NO_SP	-	-	-	-	Nucleus
Csa06g010040	NO_SP	-	-	-	-	Nucleus
Csa04g018640	SP	24	MRKVLLLF	L	CVIVVTNSSLNVVLA	Nucleus
Thlar.0042s0097	SP	26	MKGVSLLF	L	CCITILATSLSLNVVSA	Nucleus
rna-MERR_LOCUS39161	SP	26	MKGGSLLS	L	CCITILATSLSLNVVSG	Nucleus
BjuB042842	SP	26	MKKVSLLC	L	CCITILATSLSLNVVSA	Nucleus
BcaB07g30118	SP	26	MKKVSLLC	L	CCITILATSLSLNVVSA	Nucleus
Rs317130	NO_SP	-	-	-	-	Nucleus
BnaC02T0470800ZS	SP	26	MKKVSLLC	L	CCITILATSLSFNVVSA	Nucleus
BniB04g006830	SP	26	MKKVSLLC	L	CCITILATSLSLNVVSA	Nucleus
BcaC03g17528	SP	26	MKKVYLLC	L	CCITILATILSFNVVSA	Nucleus
BnaC02T0471000ZS	NO_SP	-	-	-	-	Nucleus
Bol033204	SP	26	MKKVYLLC	L	CCITILATILSFNVVSA	Nucleus
BjuA008238	SP	26	MKKVSLLC	L	CCITILATSLSFNVVSA	Nucleus
BnaA02T0349400ZS	SP	26	MKKVSLLC	L	CCITILATSLSFNVVSA	Nucleus
BraA02003783	SP	26	MKKVSLLC	L	CCITILATSLSFNVVSA	Nucleus
evm.model.scaffold19.228	SP	24	MTKTSLLF	L	CCITIVATSLNVVLA	Nucleus
evm.model.scaffold309.330	SP	24	MTNPPLLF	L	CCITIVATSLNVVLA	Nucleus
AA_scaffold834_61	NO_SP	-	-	-	-	Nucleus
Aa_G142480	NO_SP	-	-	-	-	Nucleus
BniB04g006820	NO_SP	-	-	-	-	Nucleus
c0858_00002	NO_SP	-	-	-	-	Nucleus
Bostr.0556s0529	NO_SP	-	-	-	-	Nucleus
evm.model.scaffold891.65	NO_SP	-	-	-	-	Nucleus
AA_scaffold834_56	SP	25	MARVQVLL	C	FTILFASATLLNVVSA	Nucleus	Ⅱ
AT5G39870	SP	25	MPRFQHFL	C	FTILVATITFFKVASA	Chloroplast
AL7G50270	SP	25	MPRFQLFF	C	FTILVATITFFNVASA	Chloroplast
CARHR262310	SP	25	MPRFQLLF	C	FAILVVTINLFNLATA	Chloroplast
maker-Contig2688-snap-gene-0.4-mRNA-1	SP	25	MPRFQVLF	C	FTILVATITFFNVASA	Chloroplast
Csa12g081480	SP	25	MPRFQLLF	S	FTILAATITFFNVASA	Nucleus
Csa11g055950	SP	25	MPRFQLLF	R	FTILAATITFFNVASA	Nucleus
Csa10g047890	NO_SP	-	-	-	-	Nucleus
Carub.0007s3585	SP	25	MPKFQLLL	C	FTILAVTITFFNVASA	Nucleus
Cagra.5905s0009	SP	25	MPKFQLLL	C	FTILVATITFFNVASA	Nucleus
Bostr.10058s0007	SP	25	MPRFQFLF	C	FTILAATITFFKVASA	Chloroplast
BOERETT00014479	SP	25	MPRFQFLF	C	FTILAATIIFFKVASA	Chloroplast/ Nucleus
c0016_00209	SP	25	MPRLQNLS	C	FVILLVTITFFNVALA	Nucleus
SI_scaffold1551_21	SP	25	MSRVQSLL	C	FTILLATATFFNVASA	Nucleus
Iin20226	SP	25	MSRFQTLL	C	VTILLATVTFFNGASA	Nucleus
Rs188390	SP	25	MSRFQNLL	C	FTILLATVTFFNVASA	Nucleus
BjuB024425	SP	25	MSRIQNLL	C	FTILLATVTFFNVASA	Nucleus
BcaB06g27386	SP	25	MSRIQNLL	C	FTILLATVTFFNVASA	Nucleus
BniB01g027540	SP	25	MSRIQNLL	C	FTILLATVTFFNVASA	Nucleus
BniB01g027510	SP	25	MSRFQHLL	C	FTIILATVTFFNVASA	Nucleus
BcaB06g27388	SP	25	MSRFQHLL	C	FTIILATVTFFNVASA	Nucleus
Rs036520	SP	25	MSRFQDLL	C	FTILLATVTFFNVALA	Nucleus
Bol012128	SP	25	MSRFQNLL	C	FTILLATVTFFNVASA	Nucleus
BnaC04T0395000ZS	SP	25	MSRFQNLL	C	FTILLATVTFFNVASA	Nucleus
BjuA015719	SP	25	MSRFQNLL	C	FTILLATVTFFNVASA	Nucleus
BraA04001304	SP	25	MSRFQNLL	C	FTILLATVTFFNVASA	Nucleus
BnaA04T0111000ZS	SP	25	MSRFQNLL	C	FTILLATVTFFNVASA	Nucleus
Thlar.0042s0043	SP	25	MARVQLLL	C	FTILIASVTLLDVVSA	Chloroplast
Csa14272s010	NO_SP	-	-	-	-	Nucleus
Thhalv10004155m	SP	25	MARIQLLV	C	FTILLASVTLLDVVSA	Nucleus
c0003_01187	SP	25	MARVQLLL	C	FTILFASVTYMEVVSA	Nucleus
SI_scaffold27_256	SP	25	MARVQLLL	C	FAFLFASVTFMEVVTA	Nucleus
Iin01354	NO_SP	-	-	-	-	Nucleus
BnaA02T0353100ZS	NO_SP	-	-	-	-	Nucleus
BcaC03g17568	NO_SP	-	-	-	-	Nucleus
BniB02g068740	SP	25	MARVQLLL	C	FTFLFASVTFMEHVSS	Nucleus
BjuB044536	NO_SP	-	-	-	-	Nucleus
Rs174090	SP	25	MARVQLLL	C	FTFLLASVTFMEHVSS	Nucleus
Bol043019	NO_SP	-	-	-	-	Nucleus
BnaC07T0319600ZS	NO_SP	-	-	-	-	Nucleus
BraA06004112	NO_SP	-	-	-	-	Nucleus
BnaA06T0372200ZS	NO_SP	-	-	-	-	Nucleus
BjuA043209	NO_SP	-	-	-	-	Nucleus
c0001_02342	NO_SP	-	-	-	-	Nucleus
SI_scaffold2787_1	SP	25	MARVHLLL	Y	FTLLFASVTLLEVVSA	Nucleus
Thhalv10009470m	NO_SP	-	-	-	-	Nucleus
Iin10907	SP	25	MARVHLLL	C	FTLLFASVTILDVVSA	Nucleus
rna-MERR_LOCUS49592	SP	25	MARAHLLL	C	FTILFASVTLLDVVSS	Nucleus
BniB03g016080	SP	25	MARVHLLL	C	FTVLFASVTLFDVASA	Nucleus
BjuB032901	SP	25	MARVHLLL	C	FTVLFASVTLFDVASA	Nucleus
BniB04g045920	SP	25	MARVHLLL	C	FAVLFASVTLFDVASA	Chloroplast/ Nucleus
BjuB029498	SP	25	MARVHLLL	C	FAVLFASVTLFDVASA	Chloroplast/ Nucleus
BcaB07g32652	SP	25	MARVHLLL	C	FAVLFASVTLFDVASA	Chloroplast/ Nucleus
Rs420610	SP	25	MARVHILL	C	FTLLFAYVTFFDVASA	Nucleus
Rs024920	SP	25	MARVHLLL	C	FALLFASVTLFDVASA	Nucleus
Bol022559	SP	25	MARVHLLL	C	FTLLFASVTLFDAASA	Chloroplast
Rs024930	SP	25	MARVHLLL	C	LALLFAFVTLFDVASA	Chloroplast/ Nucleus
BcaB07g32675	SP	25	MARVHLLL	C	FTLLFASVTLFDAASA	Nucleus
BnaC05T0263000ZS	SP	25	MARVHLLL	C	FTLLFASVTLFDAASA	Nucleus
Bol022560	NO_SP	-	-	-	-	Nucleus
BraA09003707	SP	25	MARVHLLL	C	FTLLFASVTLFDAASA	Nucleus
BnaA09T0409600ZS	SP	25	MARVHLLL	C	FTLLFASVTLFDAASA	Nucleus
BjuA034744	SP	25	MARVHLLL	C	FTLLFASVTLFDAASA	Nucleus
BjuA029859	SP	25	MARVNLLL	C	FTLVFASVTLLDVTSA	Nucleus
BraA08002716	SP	25	MARVHLLL	C	FTLVFASVTLLDVTSA	Nucleus
BnaA08T0204100ZS	SP	25	MARVHLLL	C	FTLVFASVTLLDVTSA	Nucleus
BnaC03T0665700ZS	SP	25	MARVHLLL	C	FTLLFASVTLLDVAST	Nucleus
Bol016109	SP	25	MARVHLLL	C	FTLLFASVTLLDVASA	Nucleus
BcaNung06844	SP	20	MARVHLLL	C	FTLLFASVTLL	Chloroplast/ Nucleus
BcaC01g00190	SP	20	MARVHLLL	C	FTLLFASVTLL	Nucleus
Aa_G138660	SP	25	MARIQLFL	C	FTILFASTALLDVVSA	Nucleus
Aa_G138650	NO_SP	-	-	-	-	Nucleus
evm.model.scaffold19.225	SP	25	MARVQLLL	C	FTLIFASVTLLDVVSA	Nucleus
evm.model.scaffold891.62	SP	25	MERVQLLL	C	CTLLFASVTLLDVVSA	Nucleus
evm.model.scaffold448.21	SP	25	MPRVQLLL	C	FTLIFASVTLLDVVSA	Nucleus
AL8G21560	NO_SP	-	-	-	-	Nucleus
AT5G48575	NO_SP	-	-	-	-	Chloroplast
Bostr.2392s0027	SP	25	MARVQLLL	C	FTILFASVSLLDIVSA	Nucleus
BOERETT00057824	SP	25	MARVQLLL	C	FTILFASVSLLDIVSA	Nucleus
CARHR152080	SP	25	MAKIQLLV	C	FTILFASVTLLDVVSA	Nucleus
snap_masked-Contig221-processed-gene-0.7-mRNA-1	NO_SP	-	-	-	-	Nucleus
snap_masked-Contig221-processed-gene-0.6-mRNA-1	SP	25	MARVQLLL	C	FTLLFSAVSLLDIVSA	Chloroplast/ Nucleus
LA_scaffold2543_3	SP	25	MARINLLL	C	FILVFSSVTLLDIVSA	Nucleus
AT3G28980	SP	25	MARVQLLL	C	FTILFASVTLLDLVSA	Nucleus
AL5G18840	SP	25	MARVQLLL	C	FTILFASVTLLDLVSA	Nucleus
g08612	SP	25	MARVQLLL	C	FTILFASVTLLDLVSA	Nucleus
BOERETT00028845	NO_SP	-	-	-	-	Nucleus
Bostr.1693s0001	SP	25	MARVQLFL	C	FTILFASVTLLDVVSA	Nucleus
BOERETT00028871	SP	25	MARVQLFI	C	FTILFASVTLLDVVSA	Chloroplast
AT3G28810	SP	25	MARVQLFL	C	FTILFASVTLLDIVSA	Nucleus
AT3G28820	SP	25	MARVQLLL	C	FTILFASVNLLDVVSA	Nucleus
AL5G18540	SP	25	MARVQLFL	C	FTILFASVTLLDVVSA	Nucleus
g08656	SP	25	MAKVQLFL	C	FTILFASVTLLDFVSA	Nucleus
Carub.0005s0735	SP	25	MARVQLFL	C	FTILFASVTLLDVVSA	Nucleus
Carub.0005s0736	SP	25	MARVQLFL	C	FTILFASVTLLDVVSA	Nucleus
Carub.0005s0757	SP	25	MARVQLLV	C	FTILFASVTLLDLASA	Nucleus
Cagra.4554s0002	SP	25	MARVQLLV	C	FTILFASVTLLDLASA	Nucleus
Csa06g011330	SP	25	MARVQLLL	C	FTILFATASLLDLASA	Nucleus
Csa04g018280	SP	25	MARVQLFL	C	FTILFATASLLDLASA	Nucleus
Csa09g021430	SP	25	MARVQLWL	C	ITILFATVSLLDLASA	Nucleus
Csa09g021120	SP	25	MARVQLFL	C	FTILLASVALLDVVSA	Nucleus
Csa04g018030	SP	25	MARVQLFL	C	FTILLASVALLDVVSA	Nucleus
Csa04g018020	NO_SP	-	-	-	-	Nucleus
Csa06g010070	SP	25	MARVQLFL	C	FTILLASVALLDVVSA	Nucleus
Csa09g021110	SP	25	MARVQLFL	C	FTILLASVALLDVVSA	Nucleus
c0003_00304	SP	24	MTRISLAL	C	LMLLFAIGDVHETQA	Chloroplast/ Nucleus	Ⅲ
LA_scaffold330_3	SP	24	MTKFSLVL	C	LMLLVALSTVYETQG	Chloroplast/ Nucleus
evm.model.scaffold165.149	SP	24	MARISLAV	C	VMLLVALSGVYETQG	Nucleus
AL8G38440	SP	24	MGKISLAV	C	LTLLVTLSTVYETQG	Cytoplasm
g32274	SP	24	MAKISLAI	C	LTLLVTLSTVYETQG	Cytoplasm
AL8G38480	SP	24	MGKISLAV	C	LTLLVTLSTVYETQG	Cytoplasm
Csa11g097570	SP	24	MARISLAI	C	LTLLVTLSTVYETQG	Chloroplast/ Cytoplasm
Csa18g035100	SP	24	MARISLAI	C	LTLLVTLSTVYETQG	Chloroplast/ Cytoplasm
Csa02g069680	SP	24	MARISLAI	C	LTLLVTLSTVYETQG	Chloroplast/ Cytoplasm
Bol016990	SP	24	MAKTSLTI	Y	LSLLVALSTVYETQG	Chloroplast/ Nucleus
BcaC06g33251	SP	24	MAKTSLTI	Y	LSLLVALSTVYETQG	Chloroplast
Bnascaffold0027T0035400ZS	SP	24	MAKTSLTI	Y	LSLLVALSTVYETQG	Chloroplast/ Nucleus
Csa06g010050	SP	25	MARFHIAI	R	LMLILVASSTIYEAQG	Cell wall/ Nucleus
Csa04g017990	SP	25	MARFPIEI	C	LMLILVASSTIYEAQG	Nucleus
Csa09841s010	NO_SP	-	-	-	-	Cell membrane/ Nucleus
evm.model.scaffold891.64	NO_SP	-	-	-	-	Cell membrane/ Nucleus
Carub.0005s0733	SP	25	MARFPIAG	C	LMLILVASSTIYEAQG	Nucleus
Cagra.5499s0001	SP	25	MARFPIAG	C	LMLILVASSTIYEAQG	Nucleus
Bostr.0556s0530	SP	25	MARFPLGI	C	LMLIVVASSTIYEAQG	Nucleus
BOERETT00028843	SP	25	MARFPLGI	C	LMLIIVASSTIYEAQG	Nucleus
AT3G28780	SP	25	MARFPIAI	C	LMLILVASSTIYEAQG	Nucleus
AL5G18520	SP	25	MAKFPIAV	C	LMLILVASSTIYEAQA	-
g08658	SP	25	MARFRIAI	C	LMLILVASSTIYEAQA	Nucleus
CARHR151780	SP	23	MAKFPLAI	C	LVFMLVASSTIYEA	Nucleus
maker-Contig139-snap-gene-0.35-mRNA-1	SP	23	MAKFPLAI	C	LMFILVASSTIYEA	Cell membrane/ Chloroplast/ Nucleus
AA_scaffold834_58	SP	25	MTKTSSLG	A	CLLLLVATSMVYEVQG	Cell membrane/ Nucleus
c0003_01222	SP	24	MARTSSAV	C	LLLLVAFSAVYEVQG	Cell membrane. Nucleus.
rna-MERR_LOCUS39156	SP	24	MSRTTSAV	C	LLLLVALSAVYEVQG	Cell membrane
Aa_G142520	SP	24	MARSSLAV	C	LLLLVTLSAVYEVQG	Nucleus
Thlar.0042s0093	SP	24	MARTSSAV	C	LLLLVALSAVYEVQG	Cell membrane
SI_scaffold27_218	NO_SP	-	-	-	-	Cell membrane/ Cytoplasm
Thhalv10004661m	SP	23	MARTSSVC	L	LLLVALSAVYEVQG	Cell membrane/ Nucleus
Csa09g021140	SP	24	MARISLAL	G	LLLLVALSEVYEVQG	Cell membrane
Csa06g010090	NO_SP	-	-	-	-	Cell membrane/ Nucleus
Carub.0005s0738	SP	24	MARISLVL	G	LLLLVALSEVYEVQG	Nucleus
Cagra.3344s0003	SP	24	MARISLVL	G	LLLLVALSEVYEVQG	Nucleus
Bostr.0556s0533	SP	24	MARISLAL	G	LLLLIALSSVYEVQG	Nucleus
BOERETT00028847	SP	24	MARISLAL	G	LLLLVALSSVYEVQG	Chloroplast/ Nucleus
AL5G18590	SP	24	MAKISLAL	G	LLLLVALSEVYEVQG	Nucleus
g08653	SP	24	MAKISLAL	G	LLLLVALSEVYEVQG	Nucleus
AT3G28840	SP	24	MAKLSLAL	G	LLLLLALSEVYEVQG	Cell wall/ Nucleus
rna-MERR_LOCUS39160	NO_SP	-	-	-	-	Nucleus
Aa_G142490	SP	24	MAKYPLSI	C	LLFMLVSSTVYEAQG	Cell membrane/ Nucleus
BjuB044503	NO_SP	-	-	-	-	Nucleus
BcaC06g30895	NO_SP	-	-	-	-	Nucleus
BniB02g068390	SP	24	MAKFPLGI	C	LMFMITTSTIYEVQG	Nucleus
AT5G61720	SP	24	MGKISLAI	C	LTLLVTLSTVYETQG	Cytoplasm
BraA06004146	SP	24	MAKFPLGI	C	LMFMITTSTIYEVQG	Nucleus
BjuA043235	SP	24	MAKFPLGI	C	LMFMITTSTIYEVQG	Nucleus
Rs174200	SP	24	MAKFPLGI	C	LMFMITTSTIYEVQG	Nucleus
BnaC07T0315800ZS	SP	24	MAKFPLGI	C	LMFMITTSTIYEVQG	Nucleus
Bol042984	SP	24	MAKFPLGI	C	LMFMITTSTIYEVQG	Nucleus
BraA06004151	SP	24	MAKFPLGI	C	LMFMITTSTIYEVQG	Nucleus
BnaA06T0375500ZS	SP	24	MAKFPLGI	C	LMFMITTSTIYEVQG	Nucleus
Thlar.0042s0096	SP	25	MARFPSAI	C	LMFIIVASSTIYEAQG	Nucleus
Iin01396	NO_SP	-	-	-	-	Nucleus
SI_scaffold27_215	SP	25	MARFPLAI	C	LMFIIVATSTVYEAQG	Nucleus
BcaC03g17529	NO_SP	-	-	-	-	Nucleus
Bol033203	SP	25	MTRFPLAI	C	LMCIIVASSTVYEAQG	Cell membrane/ Nucleus
BraA02003784	SP	23	MTRFPLAI	C	LMCIIVASSTVYEA	Cell membrane
BnaA02T0349500ZS	SP	23	MTRFPLAI	C	LMCIIVASSTVYEA	-
BnaC02T0471100ZS	SP	25	MTRFPLAI	C	LMCIIVASSTVYEAQG	Cell membrane/ Nucleus
Rs317140	SP	25	MARFPLAI	C	LMCIIVASSTVYEAQG	Cell membrane/ Nucleus
BjuB042843	SP	25	MARFPLAI	C	LICIIVASSTVYEAQG	Nucleus
BniB04g006810	SP	25	MKMARFPL	A	ICLMCIIVASSTVYEA	Nucleus
BcaB07g30116	SP	23	MARFPLAI	C	LMCIIVASTTVYEA	Nucleus
BcaB07g30117	SP	23	MARFPLAI	C	LMCIIVASTTVYEA	Nucleus
AA_scaffold834_57	SP	24	MERRSLAI	C	LILLITASTVYEAQG	Nucleus	Ⅳ
AA_scaffold1851_2	SP	24	MEKRSLAI	C	LIFLITASTIYEAQG	Nucleus
Aa_G142510	SP	24	MARISLGI	C	LMLVVASSVIYEAQG	Nucleus
Thlar.0042s0094	SP	25	MARISLGI	C	LMVLVVASSVIYEAQG	Nucleus
Thhalv10003975m	SP	25	MARISLGI	C	LMMLVVASSVIYEAQG	Nucleus
Iin01394	NO_SP	-	-	-	-	Nucleus
SI_scaffold27_217	SP	24	MARISLGI	C	LILVVASSVIYEAQG	Nucleus
c0003_01223	SP	25	MARISLGI	C	LMLVVVASSVIYEAQG	Cell wall. Nucleus.
rna-MERR_LOCUS39157	SP	22	MARISLGI	C	LMFLVASSVMYEA	Nucleus
BjuB044504	SP	24	MARISLGL	C	LMLVVASSVIYEAQG	Nucleus
BcaC06g30894	SP	24	MARISLGL	C	LMLVVASSVIYEAQG	Nucleus
BniB02g068400	SP	24	MARISLGL	C	LMLVVASSVIYEAQG	Nucleus
Rs174190	SP	24	MARISLGL	C	LMLVVTSSVIYEAQG	Nucleus
BjuA043236	NO_SP	-	-	-	-	Nucleus
BraA06004150	SP	24	MARISLAL	C	LMLVVTSSVIYEARG	Nucleus
BnaA06T0375400ZS	SP	24	MARISLAL	C	LMLVVTSSVIYEARG	Nucleus
BcaC06g33642	SP	24	MARISLAL	C	LMLVVTSSVIYEARG	Nucleus
Bol042985	SP	24	MARISLAL	C	LMLVVTSSVIYEARG	Nucleus
BnaC07T0315900ZS	SP	24	MARISLAL	C	LMLVVTSSVIYEARG	Nucleus
maker-Contig599-snap-gene-0.20-mRNA-1	SP	24	MARISLGI	C	LMFIIASSMIYEAQG	Nucleus
CARHR151820	SP	24	MARISLGI	C	LMFLITSSVIYEAQG	Nucleus
CARHR151800	NO_SP	-	-	-	-	Nucleus
LA_C42497_1	SP	24	MARISLVI	S	LMFLIASSVIYEAEG	Nucleus
LA_scaffold2994_1	NO_SP	-	-	-	-	Nucleus
LA_scaffold1003_16	SP	20	MARISLSI	C	LMLIVTSNVIY	Nucleus
LA_scaffold1003_15	SP	20	MARISLSI	C	LILVVASSVIY	Nucleus
evm.model.scaffold448.20	SP	24	MAKYLSGI	C	LMLVVASSVIYEAQG	Nucleus
evm.model.scaffold891.60	NO_SP	-	-	-	-	Nucleus
evm.model.scaffold19.222	SP	24	MAKILLGI	C	LMLVVASSVIYEAQG	Nucleus
AT3G28830	SP	24	MARISLGI	C	LMLVVASSVIYEAQG	Nucleus
AL5G18560	SP	24	MARISLGI	C	LMLVVASSVIYEAQG	Nucleus
g08654	NO_SP	-	-	-	-	Nucleus
Bostr.0556s0532	SP	24	MARISLGI	C	LMLVVASSVIYEAQG	Nucleus
BOERETT00028846	SP	24	MARISLGI	C	LMLVVASSVIYEAQG	Nucleus
Carub.0005s0737	SP	24	MAKISLGI	C	LMLVIASSVIYEAQG	Nucleus
Cagra.3344s0004	NO_SP	-	-	-	-	Nucleus
Csa09g021130	SP	24	MARVSLGI	C	LMLVVASSVIYEAEG	Nucleus
Csa06g010080	SP	24	MARVSLGI	C	LMLVVASSVIYEAQG	Nucleus
Csa04g018050	NO_SP	-	-	-	-	Nucleus
Csa04g018040	SP	24	MARVSLGI	C	LMLVVASSVIYEAQG	Nucleus
Thhalv10003856m	SP	24	MAKNILAI	C	LMFLVASSVIYEAQG	Nucleus
Thlar.0042s0095	SP	24	MAKNILAI	C	LMFLVASSVVYEVQG	Nucleus
rna-MERR_LOCUS39158	SP	24	MAKNTLAI	C	LMFLVASSVVYEAQG	Nucleus
Aa_G142500	NO_SP	-	-	-	-	Nucleus
maker-Contig599-snap-gene-0.18-mRNA-1	SP	24	MAKNLLAI	C	LMFLVVSSVVHEVQG	Nucleus
evm.model.scaffold309.328	NO_SP	-	-	-	-	Chloroplast/ Nucleus
evm.model.scaffold891.63	SP	24	MAKNFLAI	C	LMFMVVSSVVYEVKG	Nucleus
evm.model.scaffold19.227	SP	24	MAKNFLAI	C	LMFMVVSSVVYEVQG	Nucleus
AT3G28790	SP	24	MAKNLLAI	C	LVFMVASSVVYEVQG	Nucleus
AL5G18530	NO_SP	-	-	-	-	Nucleus
g08657	SP	24	MAKNLLAI	C	LVFMVVSSVVYEVQG	Nucleus
Bostr.0556s0531	SP	24	MAKNLLAI	C	LVFMVASSVVYEVQG	Nucleus
BOERETT00028844	SP	24	MAKNLLAI	C	LVFMVASSVVYEVQG	Nucleus
Carub.0005s0734	SP	24	MTKKLLVL	C	LVLMFASSVVYEVQG	Nucleus
Cagra.22421s0001	NO_SP	-	-	-	-	Nucleus
Csa04g018010	SP	24	MAKNLLAI	C	LVFMVASSVVYEVQG	Nucleus
Csa09g020100	SP	24	MAKNLLAI	C	LVFMVASSVVYEVQG	Nucleus
Csa06g010060	SP	24	MAKNLLAI	C	LVVMVASSVVYEVQG	Nucleus
c0003_01224	SP	24	MAKNVLAL	C	LMFLVASSVIYEVQG	Nucleus
SI_scaffold27_216	SP	24	MAKNVLAI	C	LMFLVASSVIYEVQG	Nucleus
Iin01395	NO_SP	-	-	-	-	Nucleus
BjuB008293	NO_SP	-	-	-	-	Nucleus
BniB07g036410	SP	25	MANKNVLA	L	CLLFLVTSSVIYEAQG	Nucleus
BcaB04g19484	SP	25	MANKNVLA	L	CLLFLVTSSVIYEAQG	Nucleus
BcaC04g23863	SP	25	MANKNVLA	L	CLMFILVSSVIYEAQG	Nucleus
BraA09000381	SP	25	MANKNVLA	L	CLMFILVSSVIYEAQG	Nucleus
Bol032259	SP	25	MANKNVLA	L	CLMFILVSSVIYEAQG	Nucleus
BnaC09T0027800ZS	SP	25	MANKNVLA	L	CLMFILVSSVIYEAQG	Nucleus
BnaA09T0042400ZS	SP	25	MANKNVLA	L	CLMFILVSSVIYEAQG	Nucleus
Rs491740	SP	26	MANNKSVL	A	LCLLFLVASSVIYEAQG	Nucleus
Rs317160	SP	25	MANKNVLA	L	CLIFLVVSSVVYEAQG	Nucleus
BjuB042844	NO_SP	-	-	-	-	Nucleus
BcaB07g30115	NO_SP	-	-	-	-	Nucleus
BnaC02T0472000ZS	SP	25	MANKNVLG	L	YLMFLVVSSVVYEAQG	Nucleus
Bol033201	SP	25	MANKNVLG	L	YLMFLVVSSVVYEAQG	Nucleus
BcaC03g17532	SP	25	MANKNVLG	L	YLMFLVVSSVVYEAQG	Nucleus
BjuA008242	SP	25	MANKNVLG	L	CLMFLVVSSVVYEAQG	Nucleus
BraA02003786	SP	25	MANKNVLG	L	CLMFLVVSSVVYEAQG	Nucleus
BnaA02T0349600ZS	SP	25	MANKNVLG	L	CLMFLVVSSVVYEAQG	Nucleus
