# Supplementary material for: Lineage-specific gene duplication and expansion of DUF1216 gene family in Brassicaceae
Source: PLoS One. 2024 Apr 16;19(4):e0302292. doi: 10.1371/journal.pone.0302292 (PMC11020792; doi:10.1371/journal.pone.0302292)
Supplement: S3 Table — (XLSX) [file pone.0302292.s007.xlsx]

## Sheet: Sheet1
	Light responsive																								Plant growth							Stress responsive							Phytohormone responsive
Gene	ACGTG	MRE	Box_4	3-AF1_binding_site	ACE	ATCT-motif	GATA-motif	GT1-motif	AE-box	chs-CMA1a	I-box	GA-motif	chs-Unit_1_m1	AT1-motif	ATC-motif	Sp1	TCCC-motif	G-box	LAMP-element	TCT-motif	ACA-motif	Gap-box	AAAC-motif	LS7	CAT-box	O2-site	CCGTCC-box	GCN4_motif	HD-Zip_1	circadian	RY-element	MBS	DRE_core	ARE	LTR	WUN-motif	TC-rich_repeats	W_box	ERE	ABRE	CGTCA-motif	TCA-element	P-box	TATC-box	GARE-motif
c0003_01226	0	0	0	0	2	0	12	3	0	1	0	0	0	1	0	0	4	0	2	0	1	1	0	1	0	0	0	0	0	0	1	0	2	2	0	3	1	0	2	1	1	2	0	0	0
BniB04g006830	0	2	0	0	1	0	2	1	0	1	0	0	0	0	0	0	3	0	1	0	0	0	0	0	1	0	0	0	0	0	0	0	1	1	1	1	0	2	4	2	0	0	0	0	1
Iin01397	1	0	0	0	0	0	0	1	0	1	0	0	0	2	0	0	2	0	1	0	16	0	0	0	0	0	1	0	0	0	1	0	2	2	0	1	2	0	1	2	1	1	0	0	0
Thhalv10005404m	1	0	0	0	0	0	0	2	0	1	0	0	0	0	0	0	3	0	0	0	0	0	0	1	0	0	0	0	0	0	0	0	3	1	0	2	0	1	1	2	1	1	0	0	0
BnaC02T0471000ZS	0	1	0	0	0	1	0	2	0	2	0	0	0	0	0	0	2	1	4	0	0	0	0	0	0	0	1	0	0	0	5	0	1	0	0	0	0	0	2	0	0	0	0	23	0
BcaC03g17528	1	3	0	0	0	0	0	0	1	2	0	0	0	1	0	0	0	0	1	0	0	0	0	0	0	0	0	0	0	0	0	1	3	1	1	1	0	2	0	0	2	0	0	0	0
BjuB042842	0	2	0	0	1	0	2	1	0	1	0	0	0	0	0	0	4	0	1	0	0	0	0	0	1	0	0	0	0	0	0	0	1	1	1	1	0	3	5	1	0	0	0	1	0
BcaB07g30118	0	2	0	0	1	0	2	1	0	1	0	0	0	0	0	0	3	0	1	0	0	0	0	0	1	0	0	0	0	0	0	0	1	9	1	1	0	2	4	2	0	0	0	0	1
Rs317130	1	3	1	0	1	0	12	1	0	0	0	0	0	0	0	1	3	0	0	0	0	0	0	2	1	0	0	0	0	0	0	0	4	0	0	1	2	0	4	1	2	1	0	0	1
Bol033204	1	3	0	0	0	0	0	0	0	2	0	0	0	1	0	0	0	0	1	0	0	0	0	1	0	0	0	0	0	0	1	1	3	0	3	1	0	2	0	0	2	0	0	0	0
BnaC02T0470800ZS	1	3	0	0	0	0	0	0	1	1	0	0	0	1	0	0	0	0	2	0	0	0	0	0	0	0	0	0	0	0	0	1	10	1	1	0	0	2	0	0	2	0	0	0	0
BjuA008238	2	1	0	0	0	0	3	1	0	0	0	0	1	0	0	0	0	1	0	0	0	0	0	1	2	0	0	0	2	0	0	0	1	0	0	2	0	3	0	0	6	0	0	0	0
BnaA02T0349400ZS	2	1	0	0	0	0	3	1	0	0	0	0	1	0	0	0	0	1	0	0	0	0	0	1	2	0	0	0	2	0	0	0	1	0	0	2	0	3	0	0	1	0	0	0	0
BraA02003783	2	1	0	0	0	0	3	1	0	0	0	0	1	0	0	0	0	1	0	0	0	0	0	1	2	0	0	0	2	0	0	0	1	0	0	2	0	3	0	0	1	0	0	0	0
Thlar.0042s0097	0	0	0	0	0	0	17	0	0	1	0	0	0	1	0	0	1	0	2	0	0	0	0	2	0	0	0	0	0	0	1	0	5	0	0	0	0	0	0	3	1	3	0	0	0
rna-MERR_LOCUS39161	0	1	0	0	0	0	3	2	0	1	0	0	0	1	0	0	2	0	0	0	0	0	0	1	0	0	1	0	0	0	0	1	1	2	0	1	2	0	1	4	0	0	0	0	0
AL5G18500	0	4	0	0	2	0	0	6	2	2	0	0	0	2	0	0	4	0	4	0	0	0	0	0	0	0	0	0	0	0	0	0	6	2	0	0	0	4	0	2	0	0	0	0	0
Aa_G142480	0	2	2	2	0	0	2	8	0	4	0	0	0	0	0	0	4	0	2	0	0	0	0	24	0	0	0	0	0	0	0	0	8	4	0	2	0	2	4	2	0	4	0	0	0
BniB04g006820	0	0	0	0	0	0	0	6	0	1	0	0	0	0	0	0	1	0	0	0	0	0	0	0	0	0	0	0	0	0	0	0	0	0	0	0	0	0	1	1	2	0	0	0	0
Bostr.0556s0529	0	0	0	0	0	2	0	0	0	0	0	0	1	0	0	2	0	0	1	0	0	0	0	1	1	0	0	0	0	0	0	0	1	0	2	1	1	0	31	0	2	1	0	0	0
AT3G28770	0	0	0	0	0	4	0	2	2	2	0	0	0	4	0	0	0	0	2	0	0	0	0	0	2	0	0	0	0	0	0	0	8	0	2	12	0	6	0	2	0	0	0	2	0
BOERETT00028842	0	4	0	0	0	1	1	2	2	1	0	0	0	0	0	0	0	1	1	0	0	0	0	0	1	0	0	0	0	0	0	0	8	0	4	0	0	2	0	0	0	0	0	0	0
Bostr.0556s0528	0	0	0	0	0	1	1	2	2	9	0	0	0	0	0	0	0	0	1	0	0	0	0	1	1	0	0	0	0	0	0	0	7	0	2	0	0	0	0	1	1	0	0	0	0
Carub.0005s0732	0	1	0	0	0	0	1	3	1	0	0	0	0	0	0	0	0	0	1	0	0	0	0	0	2	0	0	0	1	0	0	0	5	0	0	0	0	1	0	0	0	0	0	0	0
Cagra.0535s0009	0	1	0	0	0	0	1	3	1	1	0	0	0	0	0	0	2	0	1	0	0	0	0	0	2	0	0	0	1	0	0	0	5	0	0	1	0	1	4	0	0	0	0	0	0
Csa09g020090	0	0	0	0	0	0	0	4	1	1	0	0	0	1	0	0	2	0	2	0	0	0	0	1	3	0	0	0	1	0	1	0	6	1	1	2	2	2	1	1	1	0	0	0	0
Csa06g010040	1	10	1	0	0	0	3	1	0	2	0	0	1	0	0	1	2	1	1	0	0	0	0	0	3	0	0	0	2	0	1	0	5	0	0	0	0	4	2	1	0	0	0	0	0
Csa04g018640	1	0	0	0	0	0	1	8	0	2	0	0	1	2	0	0	2	0	7	0	0	0	0	0	3	0	0	0	1	0	2	0	7	2	2	0	1	1	2	1	0	4	0	0	2
evm.model.scaffold891.65	0	0	0	0	0	0	2	0	0	0	0	0	0	0	0	0	0	0	0	0	0	0	0	0	0	0	1	0	0	0	1	0	1	0	0	22	0	1	0	0	2	0	0	2	0
evm.model.scaffold19.228	0	1	0	0	0	0	2	0	0	1	0	0	0	0	0	0	0	0	0	0	0	0	0	0	0	0	0	0	0	0	0	1	2	1	2	1	2	2	0	1	1	1	0	3	0
evm.model.scaffold309.330	0	2	0	0	0	0	1	1	0	1	0	1	0	0	0	0	0	0	1	0	0	0	0	0	0	0	0	0	0	0	0	0	1	0	1	0	1	2	0	1	1	1	0	0	0
AA_scaffold834_61	0	0	0	0	0	2	0	0	0	2	0	0	0	0	0	0	2	0	2	0	2	0	0	2	0	0	0	0	2	0	29	2	8	0	4	31	2	0	2	6	0	2	2	2	0
AA_scaffold834_56	0	0	0	0	0	2	0	0	0	0	0	0	0	0	0	0	2	0	0	0	0	0	0	0	2	0	0	0	2	0	0	0	27	4	0	0	2	2	0	6	4	0	0	0	0
AL7G50270	2	2	0	0	0	0	6	0	4	2	0	0	0	2	0	0	2	0	2	0	2	0	0	0	0	0	0	0	0	0	0	0	0	2	0	6	6	0	2	4	0	4	0	2	0
AT5G39870	0	0	0	0	0	0	2	0	2	2	0	0	0	0	0	0	4	0	2	0	0	0	0	0	0	0	0	0	2	0	0	0	0	6	2	6	0	0	6	2	0	2	0	2	0
CARHR262310	3	0	0	1	0	0	2	2	1	0	0	0	0	0	0	0	1	1	1	0	0	0	0	0	0	0	0	0	0	0	0	0	1	2	0	3	0	0	1	2	1	2	0	2	0
maker-Contig2688-snap-gene-0.4-mRNA-1	4	0	0	4	0	2	2	0	2	0	0	0	0	0	0	2	0	0	0	0	0	0	0	0	0	0	0	0	0	0	0	0	8	4	0	4	2	2	0	0	0	2	0	4	0
Bostr.10058s0007	1	1	0	0	2	1	2	0	1	0	0	0	0	0	0	0	2	0	0	0	0	0	0	0	0	0	0	0	0	0	0	0	1	20	0	2	0	1	2	0	0	0	0	1	0
BOERETT00014479	2	0	0	0	2	1	5	2	0	0	0	0	0	0	1	0	1	0	2	0	0	0	0	0	1	0	0	1	1	0	0	0	1	13	0	3	0	2	1	1	0	0	0	1	0
Carub.0007s3585	0	1	0	0	1	1	2	1	0	0	0	0	0	0	0	0	4	0	1	0	0	0	0	0	0	0	0	0	0	0	0	0	1	1	0	2	1	0	3	2	0	1	0	1	0
Cagra.5905s0009	1	0	0	0	1	2	3	17	0	0	0	0	0	0	0	0	2	0	1	0	0	0	0	0	0	0	0	0	0	0	0	0	1	1	0	3	1	0	2	2	0	1	0	0	0
Csa11g055950	0	2	0	0	3	1	2	0	0	0	1	0	0	0	0	0	2	0	0	0	0	0	0	0	1	0	0	0	1	0	0	1	0	1	1	0	1	2	1	2	1	0	0	1	0
Csa12g081480	0	4	0	0	1	1	2	0	0	0	0	0	0	0	0	0	2	0	0	0	0	0	0	0	0	0	0	0	2	0	0	11	3	1	0	1	0	0	1	0	0	0	0	1	0
Csa10g047890	0	0	0	0	1	0	3	0	0	0	0	0	0	0	0	0	2	0	0	0	0	0	0	0	0	0	0	0	0	0	1	0	0	2	0	1	0	2	2	0	0	0	0	1	1
c0016_00209	0	3	0	1	0	1	1	2	1	0	1	0	0	0	0	0	0	0	1	0	0	0	0	0	0	0	0	0	1	0	0	0	2	2	0	3	1	1	0	0	2	1	0	0	0
SI_scaffold1551_21	2	4	1	0	1	0	0	17	0	1	0	0	0	0	0	0	1	0	1	0	0	0	0	1	1	0	1	0	1	0	1	0	3	0	0	1	1	0	1	1	2	0	0	0	0
Iin20226	2	1	0	0	0	1	1	0	0	0	0	0	0	0	1	1	5	0	0	0	0	0	0	0	0	0	0	0	0	0	0	0	1	2	1	0	0	0	6	2	2	0	0	1	0
BniB01g027510	1	7	0	0	0	0	1	0	1	0	0	0	1	0	0	0	0	0	2	0	0	0	0	0	0	0	0	0	0	0	0	0	2	0	1	0	0	3	0	1	1	0	0	0	0
BcaB06g27388	1	8	0	0	0	0	3	0	0	0	0	0	1	0	0	0	11	0	2	0	0	0	0	0	0	0	0	0	0	0	0	0	2	0	1	0	0	6	1	0	2	0	0	0	0
BjuB024425	2	8	0	0	0	0	2	0	0	0	0	0	0	0	0	1	3	0	0	0	0	0	0	1	0	0	1	0	0	0	0	0	0	1	1	0	1	3	3	1	0	0	0	0	0
BcaB06g27386	2	3	0	0	0	1	2	0	0	0	0	0	0	0	0	0	12	0	1	0	0	0	0	1	0	0	0	0	0	0	0	0	0	1	1	2	1	1	3	0	0	0	0	0	0
BniB01g027540	2	2	0	1	0	1	1	0	0	0	0	0	0	0	0	0	0	0	1	0	0	0	0	0	0	0	0	0	0	0	0	0	0	1	0	1	1	1	0	0	0	0	0	0	0
Rs188390	0	4	0	0	0	0	4	0	0	0	1	0	0	0	0	0	1	0	1	0	0	0	0	0	0	2	0	0	0	0	0	1	1	0	0	0	0	4	0	1	0	1	0	0	0
Rs036520	2	6	0	0	0	0	0	8	1	0	0	1	0	0	1	0	1	0	0	0	0	0	0	0	0	0	0	0	0	0	0	0	4	3	0	0	0	5	0	0	0	0	0	0	0
Bol012128	2	2	0	0	0	0	1	0	0	0	0	0	0	0	0	0	0	0	1	0	0	0	0	0	0	0	0	0	0	0	1	2	2	0	1	0	1	1	0	0	0	2	0	0	0
BnaC04T0395000ZS	1	2	0	0	0	0	1	0	0	0	0	0	0	0	0	0	0	0	0	0	0	0	0	0	0	0	0	0	0	0	1	2	2	0	1	0	0	1	0	1	0	2	0	0	0
BnaA04T0111000ZS	1	2	0	0	0	0	0	0	0	0	0	0	0	0	0	0	0	1	2	0	1	0	0	0	0	0	0	0	1	0	0	0	3	0	0	0	0	3	0	0	0	1	0	0	0
BraA04001304	1	2	0	0	0	0	0	0	0	0	0	0	0	0	0	0	1	1	2	0	1	0	0	0	0	0	0	0	1	0	0	1	4	0	0	0	0	3	1	0	0	1	0	0	0
BjuA015719	1	2	0	0	0	0	0	0	0	0	0	0	0	0	0	0	2	1	2	0	1	0	0	0	0	0	0	0	1	0	0	1	4	0	0	0	0	3	2	0	0	1	0	0	0
Thlar.0042s0043	0	3	0	0	0	0	18	0	0	1	0	0	0	0	0	0	0	1	3	0	1	0	0	0	0	0	0	0	1	0	0	0	1	2	0	0	2	0	0	4	0	0	0	0	1
Thhalv10004155m	0	12	0	0	0	1	3	0	0	1	0	0	0	0	0	1	1	1	2	0	0	0	0	0	0	0	0	0	1	0	1	0	2	0	0	0	1	1	0	3	1	1	0	1	0
c0003_01187	0	1	0	1	1	0	18	1	0	0	0	0	0	0	0	0	2	1	2	0	0	1	0	0	0	0	0	0	0	0	0	0	2	1	1	0	0	1	2	2	1	1	0	0	1
SI_scaffold27_256	0	2	0	0	1	0	21	0	0	0	0	0	0	0	0	1	1	1	0	0	0	0	0	0	1	0	0	0	0	0	0	0	4	1	0	1	3	0	1	3	1	1	0	0	0
Iin01354	0	1	0	0	1	0	6	0	0	1	0	0	0	0	0	1	1	1	3	0	0	0	0	0	0	0	0	0	1	0	1	1	2	1	1	0	2	2	0	1	2	1	1	0	1
BnaA02T0353100ZS	0	4	0	0	0	1	1	1	0	0	0	0	0	0	0	0	8	0	4	0	0	0	0	2	1	0	1	0	1	0	1	0	4	0	0	1	1	0	6	3	0	0	0	1	0
BcaC03g17568	0	2	0	0	0	1	0	1	0	0	0	0	0	0	0	0	6	0	5	0	0	0	0	2	0	0	0	0	1	0	1	0	4	0	1	1	0	0	20	3	1	0	0	0	0
BniB02g068740	1	0	0	0	0	2	0	0	0	0	0	0	0	0	0	1	5	0	24	0	0	0	0	0	2	0	0	0	0	0	1	0	1	0	0	0	0	1	4	2	0	0	0	0	0
BjuB044536	1	0	0	0	0	3	0	1	0	0	0	0	0	0	0	1	5	0	2	0	1	0	0	0	2	0	0	0	0	0	1	0	0	1	0	0	0	1	4	2	0	0	0	0	0
Rs174090	0	0	0	0	0	1	0	0	1	1	1	0	0	0	0	13	0	0	1	0	0	0	0	0	2	0	0	0	0	0	1	0	3	0	0	0	0	1	0	1	1	0	0	0	1
Bol043019	1	0	0	0	0	2	1	0	0	0	1	0	0	0	0	1	0	0	25	0	0	0	0	0	2	0	0	0	0	0	1	0	3	1	0	0	0	1	0	2	0	0	0	1	0
BnaC07T0319600ZS	1	0	0	0	0	2	1	0	0	0	1	0	0	0	0	1	0	0	1	0	0	0	0	0	2	0	0	0	0	0	1	0	3	1	0	0	0	1	0	2	0	0	0	25	0
BnaA06T0372200ZS	1	1	0	0	0	2	1	0	0	0	1	0	0	0	0	1	2	0	1	0	0	0	0	0	2	0	0	0	0	0	1	0	3	0	0	0	0	1	1	2	0	1	0	0	0
BraA06004112	1	1	0	0	0	2	1	1	0	0	0	0	0	0	0	1	2	0	1	0	0	0	0	1	2	0	0	0	0	0	1	0	3	0	0	0	0	23	1	2	0	0	0	0	0
BjuA043209	1	1	0	0	0	2	1	1	0	0	0	0	0	0	0	1	2	0	1	0	0	0	0	0	2	0	0	0	0	0	1	0	3	0	0	0	0	1	1	2	0	0	0	0	0
Thhalv10009470m	1	2	0	0	0	0	2	0	0	0	0	1	0	0	0	0	4	0	0	0	0	0	0	0	0	0	0	0	0	0	0	0	1	1	0	0	1	1	5	3	0	1	0	0	0
Iin10907	0	7	0	0	1	1	0	1	0	0	0	0	0	0	0	0	2	0	2	0	0	0	0	1	0	0	0	0	0	0	0	0	2	1	2	1	0	1	2	0	0	0	1	0	1
SI_scaffold2787_1	0	6	0	0	1	1	0	1	1	1	0	0	1	0	0	0	0	0	2	0	0	0	0	0	0	0	0	0	0	2	0	1	2	1	9	0	0	2	0	0	0	0	0	0	0
c0001_02342	1	3	0	0	0	0	2	1	0	1	0	0	0	0	0	0	6	0	1	0	0	0	0	0	1	0	0	0	0	0	0	0	2	1	1	0	0	2	16	3	0	2	0	0	1
Aa_G138660	0	12	0	0	0	0	0	0	0	0	2	0	0	0	0	0	4	0	6	0	0	0	0	0	0	0	2	0	0	2	0	0	14	0	0	2	0	0	2	0	2	0	0	0	0
Aa_G138650	0	14	0	0	0	0	2	0	0	0	0	0	0	0	0	0	2	0	2	0	0	0	0	0	0	0	0	0	0	0	0	0	2	0	4	23	0	0	2	2	2	0	0	0	0
evm.model.scaffold891.62	0	1	0	0	0	0	1	2	0	0	0	0	1	0	0	0	1	0	2	0	0	0	0	0	0	0	0	0	0	0	0	0	4	1	1	0	2	2	1	1	1	1	0	0	0
evm.model.scaffold448.21	0	1	0	0	0	0	1	1	0	0	0	0	0	0	0	0	0	0	1	0	0	0	0	0	0	0	0	0	0	0	2	0	2	1	1	0	1	4	0	0	0	0	0	1	0
evm.model.scaffold19.225	0	2	0	0	0	0	1	0	0	0	0	0	1	0	0	0	3	0	1	0	0	0	0	0	0	0	1	0	0	0	0	0	1	0	0	0	3	2	3	0	3	0	0	0	0
rna-MERR_LOCUS49592	0	1	0	0	0	1	4	0	0	0	0	0	0	0	0	0	9	0	1	0	0	0	0	0	0	0	0	0	0	0	0	0	2	1	0	1	0	2	9	1	0	0	0	1	0
BniB03g016080	0	4	0	0	0	0	0	0	0	0	0	0	0	0	0	0	5	0	0	0	0	0	0	0	0	0	0	0	0	0	0	1	5	0	0	0	0	4	6	2	0	0	0	0	0
BjuB032901	0	4	0	0	0	0	0	0	0	0	0	0	0	0	0	0	5	0	0	0	0	0	0	0	0	0	0	0	0	0	0	5	5	0	0	0	0	4	6	2	0	0	0	0	0
BcaB07g32652	3	0	0	0	0	0	2	1	0	0	0	0	0	0	0	0	3	0	1	0	0	0	0	0	0	0	0	0	0	0	0	0	0	0	2	0	0	4	3	2	2	0	0	0	0
BjuB029498	3	0	0	0	0	0	2	1	0	0	0	0	0	0	0	0	2	0	0	0	0	0	0	0	0	0	0	0	0	0	0	0	0	0	2	1	0	3	2	1	2	0	0	0	0
BniB04g045920	3	0	0	0	0	0	2	1	0	0	0	0	0	0	0	0	3	0	1	0	0	0	0	0	0	0	0	0	0	0	0	0	0	0	1	0	0	4	3	2	2	0	0	0	0
Rs420610	1	1	0	0	0	0	0	18	0	0	0	0	0	0	0	0	5	0	2	0	0	0	0	0	0	0	0	0	0	0	0	0	1	0	1	0	1	1	6	3	1	0	1	0	0
Rs024920	1	0	0	0	0	0	1	7	0	0	0	0	0	0	0	0	0	0	0	0	0	0	0	0	1	0	0	0	1	0	0	0	3	6	0	0	0	1	0	1	0	0	0	0	0
BjuA029859	0	10	0	0	0	1	0	12	0	0	0	0	0	1	0	0	0	0	3	0	1	0	1	0	0	0	0	0	0	0	0	0	1	1	2	0	0	2	0	0	1	0	0	0	0
BraA08002716	0	10	0	0	0	1	0	1	0	0	0	0	0	1	0	0	0	0	2	0	1	0	1	0	0	0	0	0	0	0	1	0	1	0	2	0	0	2	0	0	1	0	0	0	0
BnaA08T0204100ZS	0	10	0	0	0	1	1	1	0	0	0	0	0	1	0	0	0	0	2	0	1	0	1	0	0	0	0	0	0	0	1	0	1	0	2	0	0	3	0	0	1	0	0	0	0
BnaC03T0665700ZS	1	6	0	5	0	0	1	2	0	0	1	0	0	1	0	0	0	0	1	0	0	0	0	1	0	0	1	0	0	0	0	0	3	1	2	0	0	6	0	0	0	1	0	0	0
Bol016109	1	4	0	1	0	0	3	2	0	0	1	0	0	1	0	0	0	0	1	0	0	0	0	1	0	0	6	0	1	0	0	0	3	2	1	0	0	6	0	0	1	0	0	0	1
BcaNung06844	0	5	0	0	0	1	0	1	0	0	1	0	0	0	0	0	0	0	1	0	0	0	0	1	0	0	0	0	0	0	0	0	2	0	2	0	0	4	0	1	0	0	0	0	0
BcaC01g00190	1	5	0	1	0	1	1	2	0	0	1	0	0	1	0	0	0	0	1	0	0	0	0	1	0	0	1	0	0	0	0	0	2	1	2	0	0	4	0	1	0	0	0	0	1
BnaA09T0409600ZS	0	0	0	1	0	0	0	1	1	0	0	0	0	0	0	0	6	0	1	0	0	0	0	0	0	0	0	0	0	0	0	0	1	0	0	2	1	1	4	3	2	0	0	0	0
BraA09003707	0	0	0	0	0	2	3	0	0	0	0	0	0	0	1	0	1	1	0	0	0	0	0	2	0	0	0	0	0	0	1	0	1	1	0	0	0	0	0	2	1	0	0	0	0
BjuA034744	0	1	0	1	0	1	0	0	0	0	0	0	0	0	0	0	5	2	1	0	0	0	0	0	0	0	0	0	0	0	0	0	1	0	0	1	1	1	3	2	11	0	0	0	0
Bol022559	0	0	0	1	0	3	0	2	0	0	0	0	0	0	0	0	5	0	1	0	1	0	0	0	0	2	0	0	0	0	0	0	3	0	0	2	0	1	4	3	2	1	0	1	0
Rs024930	1	1	0	0	0	0	0	0	0	0	0	0	0	0	0	1	2	0	1	0	0	0	0	0	2	0	0	0	0	0	2	0	1	0	0	0	0	4	1	3	0	0	0	0	0
BcaB07g32675	0	0	0	1	0	3	3	2	0	0	0	0	0	0	0	0	6	0	1	0	12	0	0	0	0	2	0	0	0	0	1	0	4	0	0	2	0	1	4	2	2	1	0	1	0
BnaC05T0263000ZS	0	0	0	1	0	3	3	3	0	0	0	0	0	0	0	0	6	0	1	0	1	0	0	0	0	2	0	0	0	0	1	0	4	0	0	2	0	1	4	2	2	1	0	1	0
Bol022560	0	1	0	1	0	0	0	0	0	0	1	0	0	0	0	0	5	0	1	0	0	0	0	1	1	0	0	0	0	0	0	0	0	0	0	1	0	2	3	3	1	0	0	0	0
CARHR152080	0	0	0	0	1	0	2	0	0	0	0	0	0	0	0	0	0	0	1	0	0	0	0	0	0	0	0	0	0	0	0	0	4	0	1	0	0	3	0	0	3	0	0	1	0
snap_masked-Contig221-processed-gene-0.6-mRNA-1	0	8	0	2	0	0	8	0	0	0	2	0	0	0	0	0	4	0	0	0	0	0	0	0	2	0	0	0	2	2	12	0	2	2	4	0	6	4	4	0	0	0	0	0	0
LA_scaffold2543_3	1	5	0	0	1	1	1	0	0	0	0	0	0	0	0	0	0	0	0	0	0	0	0	0	0	0	0	0	0	0	1	1	2	0	2	0	1	5	0	1	0	0	0	0	0
snap_masked-Contig221-processed-gene-0.7-mRNA-1	2	6	0	0	0	0	4	2	0	2	0	0	0	0	0	0	0	0	0	0	0	0	0	0	2	0	0	0	12	2	14	0	6	10	4	0	8	6	0	0	2	2	0	0	0
AL8G21560	0	2	0	0	2	0	0	2	0	4	0	0	0	0	19	0	0	0	6	0	0	2	0	0	0	0	0	0	2	0	0	0	8	10	0	0	21	0	0	4	2	0	0	0	0
AT5G48575	0	0	0	0	0	0	0	0	0	2	0	0	0	0	0	0	0	0	13	0	0	0	0	0	2	0	0	0	0	0	0	0	4	2	4	0	4	2	0	2	2	0	0	0	0
Bostr.2392s0027	2	0	0	0	0	1	1	0	0	3	0	0	0	0	0	0	2	0	1	0	0	1	0	0	0	0	0	0	1	0	1	1	3	0	0	1	2	1	18	2	3	0	0	0	0
BOERETT00057824	2	0	0	0	0	1	1	0	0	3	0	0	0	0	0	0	2	0	0	0	0	1	0	0	0	0	0	0	0	0	1	1	3	0	0	1	2	1	17	2	3	0	0	0	0
Carub.0005s0757	0	1	0	0	0	4	2	0	0	0	1	0	0	0	0	0	0	0	1	0	0	0	0	0	0	0	0	0	1	0	1	0	3	2	1	0	1	2	0	0	1	0	1	0	0
Cagra.4554s0002	0	11	0	0	0	4	1	0	0	0	1	0	0	0	0	0	1	0	0	0	0	0	0	0	0	0	0	0	1	0	0	0	3	1	2	0	1	2	0	0	0	0	1	0	0
AT3G28980	2	2	0	0	0	2	2	15	0	2	0	0	0	0	0	0	2	0	0	0	0	0	0	0	0	2	0	0	0	0	0	2	4	0	2	4	4	4	2	0	4	0	0	0	0
AL5G18840	0	10	0	0	0	2	2	0	0	2	0	0	0	0	14	2	2	0	2	0	0	0	0	0	0	0	0	0	0	0	16	0	4	0	2	2	2	2	2	0	0	0	0	0	0
g08612	0	6	0	0	2	2	0	2	0	0	0	0	0	0	0	2	4	0	4	0	0	0	0	0	0	0	0	0	0	0	4	0	4	0	0	2	2	6	2	0	0	0	0	0	0
BOERETT00028845	0	5	0	0	0	0	0	1	0	0	0	0	0	0	0	0	3	0	1	0	0	0	0	0	1	0	0	0	0	1	0	1	0	1	2	0	0	0	2	4	1	0	0	0	0
Bostr.1693s0001	0	0	0	0	0	0	0	0	0	0	0	0	0	0	0	0	0	0	1	0	0	0	0	0	0	0	0	0	0	0	0	0	0	0	1	0	0	0	0	0	0	0	0	0	0
BOERETT00028871	1	2	0	0	0	0	0	0	0	2	0	0	0	0	0	0	1	0	1	0	1	0	0	0	0	0	0	1	2	0	1	0	1	0	0	2	1	2	1	1	0	0	0	0	0
AT3G28810	2	10	0	0	0	4	2	0	0	0	0	0	0	0	0	0	2	0	11	0	0	0	0	0	4	0	0	0	2	0	0	0	8	4	2	0	2	2	11	0	4	2	0	0	0
AT3G28820	12	2	0	0	0	2	0	0	0	4	0	0	0	0	0	2	0	0	6	0	0	0	0	0	2	2	0	0	0	0	2	0	10	2	0	0	8	12	0	4	2	8	0	2	0
AL5G18540	2	4	0	0	0	0	4	2	0	0	2	0	0	2	0	0	8	0	2	0	0	2	0	0	4	0	0	0	4	0	0	0	2	0	2	13	0	2	4	2	2	0	0	2	0
g08656	2	6	0	0	0	0	0	2	0	2	2	0	0	0	0	0	2	0	4	0	0	0	0	0	0	0	0	0	2	0	0	0	4	0	4	0	0	0	0	2	0	0	13	4	0
Carub.0005s0735	1	4	0	0	0	0	3	2	0	0	0	0	0	0	0	0	2	0	1	0	0	0	0	0	1	0	0	0	0	0	0	0	2	1	2	0	0	0	1	1	1	0	0	0	0
Carub.0005s0736	1	4	0	0	0	0	3	2	0	0	0	0	0	0	0	0	2	0	1	0	0	0	0	0	1	0	0	0	0	0	0	0	2	1	2	0	0	0	1	1	1	0	0	0	0
Csa09g021430	0	0	0	0	0	0	0	0	0	0	0	0	0	0	0	0	1	0	1	0	0	0	0	1	0	1	0	0	0	0	1	0	2	0	1	0	1	0	0	1	2	1	1	0	1
Csa06g011330	2	7	0	1	0	0	2	0	0	6	0	0	0	0	0	0	2	0	0	0	0	0	0	1	0	0	0	1	0	0	0	0	4	0	0	1	1	3	0	1	1	0	0	0	0
Csa04g018280	1	0	0	0	0	0	0	0	0	0	0	0	0	0	1	0	5	0	0	0	0	0	0	1	2	0	0	0	0	0	1	20	3	0	0	0	2	0	5	2	0	0	0	0	0
Csa09g021120	0	8	0	0	0	0	2	1	1	0	0	0	0	0	0	0	0	0	2	0	0	0	0	1	0	0	0	0	0	0	1	0	2	0	1	0	3	1	1	2	0	1	0	0	0
Csa06g010070	1	1	0	0	0	1	2	9	0	0	0	0	0	0	0	0	0	0	1	0	0	0	0	0	0	0	0	0	0	0	1	0	5	0	2	0	1	2	0	0	1	0	0	0	0
Csa09g021110	0	1	0	0	0	0	0	0	0	0	0	0	0	0	0	0	0	0	0	0	0	0	0	0	0	0	0	0	0	0	0	0	0	0	1	0	1	0	1	0	0	0	0	0	0
Csa04g018030	2	1	0	0	1	2	2	1	0	0	0	0	0	1	0	0	0	0	4	0	0	0	0	1	0	0	0	0	0	0	0	0	6	0	0	2	3	1	1	0	1	0	0	0	0
Csa04g018020	0	1	0	1	0	1	1	1	0	1	0	0	0	0	0	1	3	0	1	0	0	0	0	1	0	0	1	1	1	0	0	0	2	0	0	0	3	0	2	1	0	1	0	0	1
c0003_00304	0	1	0	0	0	0	18	1	1	0	0	0	1	1	0	0	0	0	1	0	0	0	0	1	1	0	0	0	2	0	1	1	1	0	0	1	1	3	0	0	1	0	1	2	0
LA_scaffold330_3	0	0	0	0	0	0	1	0	0	0	2	0	0	0	0	0	0	0	0	0	0	0	0	1	5	1	0	0	1	0	0	0	1	0	1	0	0	0	0	0	0	0	0	0	0
evm.model.scaffold165.149	1	3	0	0	0	1	0	0	0	0	1	0	0	1	0	0	0	0	0	0	1	0	0	1	0	0	0	1	1	0	2	0	1	0	2	1	0	3	0	0	0	0	0	1	0
Bnascaffold0027T0035400ZS	0	1	0	1	0	1	0	0	0	0	0	0	0	0	0	0	3	0	0	0	0	0	0	0	1	0	0	0	0	0	1	0	1	1	2	2	1	0	3	1	28	0	0	0	0
Bol016990	0	1	0	0	0	0	0	1	0	0	0	0	0	0	0	0	4	0	1	0	0	0	0	2	0	0	0	0	0	0	1	0	2	0	2	3	1	0	4	1	2	0	0	0	0
BcaC06g33251	1	3	0	0	0	1	1	0	0	0	0	0	0	0	0	0	2	0	0	0	0	0	0	0	0	0	0	1	0	0	0	3	1	13	1	1	0	2	0	0	2	0	0	0	1
Csa11g097570	0	4	0	0	0	0	0	2	0	0	0	0	0	0	1	0	6	0	0	0	0	0	0	0	0	0	0	0	0	0	1	0	1	1	2	1	0	0	6	2	1	0	0	0	0
Csa18g035100	0	4	0	0	0	0	0	17	0	0	0	0	0	0	0	0	5	0	1	0	0	0	0	0	0	0	0	0	0	0	1	0	2	1	2	1	0	0	5	2	0	0	0	0	0
Csa02g069680	0	4	0	0	0	0	0	2	0	0	0	0	0	0	0	0	6	0	1	0	0	0	0	0	0	0	0	0	0	0	1	0	1	1	2	1	0	0	6	2	0	0	0	0	0
AT5G61720	0	0	3	0	0	0	1	0	1	0	0	0	0	0	0	0	2	3	0	0	0	1	0	0	0	3	0	0	0	0	0	0	0	0	1	1	2	2	2	3	4	1	0	0	0
g32274	0	2	0	0	0	2	0	0	0	0	0	0	0	0	0	0	0	0	0	0	0	0	0	0	0	0	0	0	0	0	0	0	0	0	0	0	6	0	0	0	0	0	0	0	0
AL8G38480	0	6	0	0	0	4	6	15	0	0	0	0	0	0	0	0	4	0	4	0	0	0	0	0	0	0	0	0	0	0	0	2	6	0	2	2	2	2	4	2	0	2	2	0	0
AL8G38440	0	6	0	0	0	4	6	2	0	0	0	0	0	0	0	0	4	0	4	0	0	0	0	0	0	0	0	0	0	0	0	2	6	0	2	2	2	2	4	2	0	2	2	0	0
Csa06g010050	1	2	0	0	0	0	2	1	0	0	0	0	0	1	0	0	3	0	4	0	0	0	0	0	0	2	0	0	1	0	0	0	2	2	0	0	0	0	5	1	0	1	0	0	0
Csa04g017990	0	3	0	0	0	0	0	1	0	0	0	0	0	0	0	0	2	0	2	0	0	0	0	0	0	1	0	0	1	1	0	0	6	0	0	1	2	0	3	0	0	0	0	1	1
CARHR151780	0	1	0	0	0	0	0	1	0	1	0	0	1	0	0	0	0	0	2	0	0	0	0	0	0	1	1	0	0	0	2	0	2	2	0	1	1	1	0	1	1	0	0	0	0
maker-Contig139-snap-gene-0.35-mRNA-1	0	2	0	0	0	2	2	0	0	2	2	0	0	0	0	2	4	0	19	0	0	0	0	4	0	0	0	0	0	0	0	2	12	0	4	4	0	0	2	4	0	0	0	0	2
Carub.0005s0733	1	2	0	0	0	0	0	2	0	0	0	0	0	0	0	0	0	0	1	0	0	0	0	1	0	0	0	0	0	0	0	0	4	1	0	1	0	4	1	0	0	0	0	0	0
Cagra.5499s0001	0	1	0	0	0	0	0	1	0	0	0	0	0	0	0	0	0	0	1	0	0	0	0	0	0	0	0	0	0	0	0	0	1	0	0	1	0	0	1	0	0	0	0	0	0
Bostr.0556s0530	0	1	0	1	0	0	2	0	1	0	1	0	0	0	0	0	3	0	3	0	0	0	0	1	0	1	0	0	0	0	0	0	2	0	1	1	0	1	3	4	0	0	0	0	0
BOERETT00028843	0	0	0	1	0	0	2	1	1	0	0	0	0	0	0	0	18	0	3	0	0	0	0	1	0	1	0	0	0	0	0	0	2	0	1	0	0	1	3	4	0	0	0	0	0
AL5G18520	0	16	0	0	0	2	0	11	0	0	2	0	0	0	0	0	0	0	4	0	0	0	0	2	0	0	0	0	0	0	0	0	4	0	2	2	0	4	0	2	2	0	2	0	0
AT3G28780	6	8	0	0	0	0	4	0	2	0	2	0	0	0	2	0	0	0	4	0	0	0	0	2	0	0	0	0	0	0	0	0	6	0	4	2	2	2	0	4	0	2	4	0	0
Csa09841s010	0	0	0	0	0	0	0	0	0	0	0	0	0	0	0	0	0	0	0	0	0	0	0	0	0	0	0	0	0	0	0	0	1	0	0	0	0	0	0	0	0	0	0	0	0
g08658	2	10	0	0	0	0	0	0	0	0	0	0	0	0	2	0	0	2	4	0	0	0	0	0	0	0	0	0	0	0	0	0	4	0	2	13	0	2	13	2	0	0	0	0	0
Aa_G142490	0	3	0	0	0	2	0	0	0	0	0	0	0	0	0	1	0	0	0	0	0	0	0	0	0	0	0	0	0	0	0	0	4	2	0	0	0	3	0	0	0	0	0	0	0
evm.model.scaffold891.64	0	1	0	0	0	0	0	0	1	0	0	0	0	0	0	0	0	0	3	0	0	0	0	0	3	0	0	1	0	0	0	0	3	0	3	1	0	4	0	0	1	0	0	0	0
AA_scaffold834_58	2	8	0	0	0	0	6	2	0	0	0	0	0	0	0	0	2	0	4	0	0	0	0	0	0	0	0	0	0	0	2	0	6	4	0	2	18	4	0	8	0	0	0	2	0
Aa_G142520	0	4	0	0	0	0	6	1	2	0	0	0	0	0	0	0	0	0	0	0	0	0	0	0	0	0	0	0	0	0	2	0	4	0	0	0	0	4	0	2	0	2	0	0	0
Thlar.0042s0093	0	8	1	0	0	0	4	1	1	0	0	0	0	1	0	0	0	0	0	0	0	0	0	0	0	0	0	0	0	1	1	0	2	1	16	0	0	0	0	1	0	0	0	2	0
rna-MERR_LOCUS39156	0	3	0	0	1	0	0	1	0	0	0	0	0	0	0	0	3	0	0	0	0	0	0	0	0	0	0	0	1	0	1	1	4	0	0	0	1	1	3	1	2	0	0	2	0
SI_scaffold27_218	0	0	0	0	1	0	0	0	1	0	0	0	0	0	0	0	0	0	1	0	0	0	0	1	0	1	0	0	0	1	0	0	0	2	3	0	0	1	0	0	3	0	1	1	0
Thhalv10004661m	0	0	0	0	1	0	0	0	1	0	0	0	0	0	0	0	3	0	0	0	0	0	0	0	0	1	0	0	1	0	0	1	4	0	0	1	1	0	3	1	0	0	0	0	1
c0003_01222	0	4	0	0	0	0	1	1	0	0	0	0	0	0	0	0	0	0	1	0	1	0	0	2	0	1	0	0	0	1	1	2	1	0	3	0	1	0	0	0	2	0	0	1	0
AT3G28840	0	8	0	0	0	0	4	2	2	0	2	0	0	0	0	2	2	0	0	0	0	0	0	0	0	2	0	0	0	0	0	0	8	0	2	0	0	4	2	0	0	0	0	0	0
AL5G18590	2	6	0	0	0	0	0	0	0	0	0	0	0	0	0	0	0	0	4	0	0	0	0	0	0	0	0	0	2	0	12	4	0	0	0	0	0	6	0	2	0	2	0	0	0
g08653	0	4	0	0	0	0	0	0	2	0	0	0	0	0	0	0	0	0	4	0	0	0	0	0	0	0	0	0	0	2	2	2	4	2	17	0	2	0	0	2	0	0	0	0	0
Bostr.0556s0533	0	6	0	0	0	1	3	0	0	1	0	0	0	0	0	0	5	0	0	0	0	0	0	0	1	0	0	0	0	0	0	1	0	0	0	0	0	4	1	0	2	0	0	0	0
BOERETT00028847	0	9	0	0	0	1	1	0	0	1	0	0	1	0	0	0	1	0	0	0	0	0	0	0	0	0	0	0	1	0	0	1	0	10	0	0	0	4	1	0	1	0	0	0	1
Csa09g021140	3	5	0	0	0	0	2	1	0	0	1	0	0	0	0	0	5	0	1	0	0	0	0	0	0	0	0	0	0	0	0	0	2	0	1	0	0	3	7	1	0	0	0	0	0
Csa06g010090	3	12	0	0	0	0	1	1	0	0	0	0	1	0	1	0	3	0	1	0	0	0	0	0	0	0	0	0	0	0	2	0	2	0	0	0	0	2	6	1	1	0	0	0	0
Carub.0005s0738	0	3	0	0	0	0	1	0	0	0	0	0	0	0	1	0	0	1	1	0	1	0	0	1	2	0	0	1	0	0	0	1	3	0	1	1	1	2	0	0	0	1	0	0	0
Cagra.3344s0003	0	2	0	0	0	0	0	0	0	0	0	0	0	0	0	0	0	0	1	0	0	0	0	0	0	0	0	1	0	0	0	1	3	0	1	1	1	2	0	0	0	1	0	0	0
Thlar.0042s0096	3	2	0	0	0	0	1	0	0	0	0	0	1	0	0	0	0	0	2	0	1	0	0	1	1	1	0	0	1	0	0	0	4	0	2	3	0	3	0	0	1	0	0	0	0
BcaC03g17529	0	0	0	0	0	1	0	0	0	0	0	0	0	0	0	0	3	1	1	0	0	0	0	0	0	0	0	0	0	0	0	1	0	0	0	2	1	1	2	0	1	0	0	0	0
BnaC02T0471100ZS	1	0	0	0	0	2	2	2	0	0	0	0	0	0	1	0	2	0	0	0	0	1	0	0	0	0	0	0	0	0	0	0	1	0	0	2	1	1	3	0	5	0	0	0	1
Bol033203	0	0	0	0	0	1	2	2	0	0	0	0	0	0	0	0	2	0	0	0	0	1	0	0	0	0	0	0	0	0	0	0	1	0	1	2	1	1	3	1	0	0	0	0	1
BraA02003784	0	2	0	0	0	1	3	2	0	0	0	0	0	0	0	0	2	0	1	0	0	0	0	0	0	0	2	1	0	0	0	0	4	0	1	0	2	3	2	2	1	0	0	0	0
BnaA02T0349500ZS	0	2	0	0	0	1	3	2	0	0	0	0	0	0	0	0	2	0	1	0	0	0	0	0	0	0	2	1	0	0	0	0	4	0	1	0	2	3	2	2	12	0	0	0	0
Rs317140	0	2	0	0	0	0	0	9	0	0	1	0	0	0	0	0	1	0	0	0	0	0	0	0	2	0	0	0	0	0	2	0	2	1	0	1	0	3	1	2	0	0	1	0	0
BcaB07g30117	0	4	0	0	0	1	0	2	0	0	0	0	0	0	0	0	4	0	1	0	0	0	0	0	0	0	0	0	1	0	0	0	1	0	0	0	1	1	5	1	0	0	0	0	0
BjuB042843	0	6	1	0	0	3	0	2	0	0	0	0	1	0	0	0	1	0	2	0	0	0	0	0	1	0	0	0	1	0	0	0	4	1	0	1	0	1	1	1	1	1	0	0	0
BniB04g006810	0	6	0	0	0	3	0	2	0	1	0	0	0	0	0	0	1	0	2	0	0	0	0	0	1	0	0	0	0	0	0	0	4	1	0	0	0	1	1	0	1	1	0	0	0
BcaB07g30116	0	6	0	0	0	3	0	2	0	1	0	0	0	0	0	0	1	0	2	0	0	0	0	0	1	0	0	0	0	0	0	0	3	9	0	0	0	1	1	0	1	1	0	0	0
Iin01396	1	7	0	0	0	0	1	0	0	0	0	0	0	0	0	0	7	0	1	0	1	0	0	0	0	1	0	0	0	0	1	0	1	0	3	1	1	3	4	1	1	0	0	0	0
SI_scaffold27_215	0	4	0	0	0	0	0	0	0	0	0	0	0	0	0	0	0	0	2	1	0	0	0	0	0	5	0	0	0	0	0	0	0	0	0	1	0	2	0	2	0	0	0	0	0
rna-MERR_LOCUS39160	0	4	0	0	1	0	0	0	2	0	0	0	1	0	0	0	2	0	1	0	0	0	0	0	0	0	0	0	0	0	0	0	6	3	1	0	1	3	2	1	0	0	0	1	0
Rs174200	0	1	0	1	0	0	12	0	0	0	0	0	0	0	0	0	0	0	0	0	1	0	0	0	0	0	0	0	0	0	2	0	2	0	1	1	1	3	0	0	2	0	0	0	0
BjuB044503	1	2	0	1	0	0	0	0	0	0	0	0	0	0	0	1	2	0	0	1	0	0	0	0	0	0	1	0	0	0	0	0	3	1	0	0	1	1	1	3	16	2	1	0	0
BcaC06g30895	1	2	0	1	0	0	0	0	0	0	0	0	0	0	0	1	2	0	0	1	0	0	0	0	0	0	1	0	0	0	0	0	3	1	1	1	1	1	15	3	4	2	1	0	0
BniB02g068390	1	2	0	1	0	0	0	0	0	0	0	0	0	0	0	1	2	0	0	1	0	0	0	0	0	0	2	0	0	0	0	0	3	1	0	1	1	1	1	3	2	2	1	0	0
BraA06004146	1	2	0	0	0	0	0	0	1	1	0	0	0	0	0	0	3	0	1	1	0	0	0	0	0	0	0	0	0	0	1	1	1	1	0	1	2	0	2	1	2	0	1	0	0
BjuA043235	1	1	0	0	0	0	0	0	1	0	0	0	0	0	0	0	3	0	1	1	0	0	0	0	0	0	0	0	0	0	1	14	1	1	0	1	2	0	2	1	2	0	1	0	0
BnaA06T0375500ZS	1	1	0	0	0	0	0	0	1	0	0	0	0	0	0	0	3	0	1	1	0	0	0	0	0	0	0	0	0	0	1	1	1	1	0	1	2	0	2	1	2	0	1	0	0
BraA06004151	1	1	0	0	0	0	0	0	1	0	0	0	0	0	0	0	3	0	1	1	0	0	0	0	0	0	0	0	0	0	1	1	1	1	0	1	2	0	2	1	2	0	1	0	0
BnaC07T0315800ZS	1	2	0	0	0	0	0	0	0	0	0	0	0	0	0	0	17	0	1	1	0	0	0	0	0	0	0	0	0	0	0	0	5	2	1	1	0	1	2	3	2	0	1	0	0
Bol042984	1	2	0	0	0	0	0	0	0	0	0	0	0	0	0	0	3	0	1	1	0	0	0	0	0	0	0	0	0	0	0	0	5	2	1	1	1	1	2	3	2	0	1	0	0
AA_scaffold834_57	0	6	0	0	0	0	2	0	0	0	0	0	0	0	0	0	0	2	0	0	0	0	0	0	0	0	0	0	0	0	0	0	0	4	4	0	0	4	0	0	0	0	0	0	2
Thhalv10003975m	0	0	0	0	0	0	1	0	0	0	0	0	0	0	0	0	4	0	2	0	0	0	0	0	0	0	0	1	0	0	1	0	2	0	0	1	0	1	5	3	1	1	0	0	0
Thlar.0042s0094	0	2	0	0	0	0	0	0	0	1	0	0	0	0	0	0	3	0	4	0	0	0	0	1	0	1	0	0	0	0	3	0	2	2	2	1	2	2	3	2	1	0	0	0	0
Aa_G142510	1	0	0	0	0	0	0	0	1	1	0	1	0	0	0	1	1	0	1	0	0	0	0	0	1	0	1	0	0	0	1	0	2	0	1	1	0	0	2	4	1	2	0	0	0
rna-MERR_LOCUS39157	1	0	0	0	0	1	4	0	1	0	0	0	0	0	0	1	2	0	3	0	0	0	0	0	13	0	0	0	0	0	0	0	3	0	0	1	0	1	3	3	3	0	0	0	0
SI_scaffold27_217	0	1	0	0	0	2	0	17	0	0	0	0	0	0	0	0	2	0	3	0	0	0	0	1	1	0	0	0	0	0	1	0	5	0	2	2	1	1	1	1	1	2	0	0	0
Iin01394	0	2	0	0	0	0	3	0	0	0	0	0	0	0	0	0	1	0	1	0	0	0	0	0	0	0	0	0	0	0	1	0	6	0	1	2	1	0	2	3	4	0	0	0	0
c0003_01223	0	3	0	0	1	1	12	0	0	1	0	0	0	0	0	0	1	0	5	0	0	0	0	0	0	0	0	0	1	0	0	0	3	1	0	3	0	1	1	1	0	0	0	2	0
BniB02g068400	1	4	0	1	0	0	0	0	0	0	0	0	0	0	0	1	2	0	0	1	0	0	0	0	0	0	12	0	0	0	0	0	4	1	0	1	1	1	1	3	2	2	1	0	0
BjuB044504	1	3	0	1	0	0	0	0	0	0	0	0	0	0	0	1	2	0	0	1	0	0	0	0	0	0	1	0	0	0	0	0	4	1	0	0	1	1	1	3	3	2	1	0	0
BcaC06g30894	1	3	0	1	0	0	0	0	0	0	0	0	0	0	0	1	2	0	0	1	0	0	0	0	0	0	1	0	0	0	0	0	4	1	1	1	1	1	1	3	3	2	1	0	0
Rs174190	0	2	0	0	0	0	0	0	0	1	0	0	0	0	0	0	2	0	0	0	0	0	1	0	0	0	0	0	0	0	3	0	4	0	10	1	0	1	3	1	2	0	0	0	1
BcaC06g33642	1	2	0	0	0	0	0	0	0	0	0	0	0	0	0	0	3	0	1	1	0	0	0	0	0	0	0	0	0	0	0	0	5	19	1	1	1	1	2	2	1	0	1	0	0
Bol042985	1	2	0	0	0	0	0	0	0	0	0	0	0	0	0	0	3	0	1	1	0	0	0	0	0	0	0	0	0	0	0	0	5	2	1	1	1	1	2	2	1	0	1	0	0
BnaC07T0315900ZS	1	2	0	0	0	0	0	0	0	0	0	0	0	0	0	0	3	0	1	1	0	0	0	0	0	0	0	0	0	0	0	0	5	2	1	1	0	1	2	2	1	0	1	0	0
BnaA06T0375400ZS	1	4	0	0	0	0	0	0	1	0	0	0	0	0	0	0	4	0	1	0	0	0	0	0	0	0	0	0	0	0	1	1	4	1	0	0	2	0	3	2	14	0	1	0	0
BraA06004150	1	4	0	0	0	0	0	0	1	0	0	0	0	0	0	0	4	0	1	0	0	0	0	0	0	0	0	0	0	0	1	1	4	1	0	0	2	0	3	2	1	0	1	0	0
BjuA043236	1	5	0	0	0	0	0	1	0	0	0	0	0	0	0	0	5	0	1	0	0	0	0	0	0	0	0	0	0	0	1	0	4	1	0	0	2	0	3	3	1	0	1	0	0
evm.model.scaffold891.60	0	1	0	0	0	0	0	0	0	0	0	0	0	0	0	0	0	0	0	0	0	0	0	0	0	0	0	0	0	1	2	0	1	1	0	0	1	2	0	5	1	0	0	0	0
evm.model.scaffold448.20	1	2	0	0	2	0	1	0	0	0	1	0	0	0	0	0	3	1	1	0	0	0	0	1	0	0	0	0	0	0	2	0	2	0	0	0	0	0	2	4	0	0	0	0	0
evm.model.scaffold19.222	0	2	0	0	1	0	2	0	0	0	1	0	0	0	0	0	0	0	1	0	0	0	0	0	0	0	1	0	0	2	1	0	4	0	2	1	0	1	0	3	0	0	2	0	0
maker-Contig599-snap-gene-0.20-mRNA-1	0	12	0	2	0	2	18	0	2	2	0	0	0	14	0	2	0	2	2	0	0	0	0	2	0	0	2	0	0	0	0	0	4	2	2	0	2	2	4	0	4	0	2	0	0
LA_scaffold1003_16	1	16	0	1	0	1	3	0	1	1	1	0	0	0	0	0	4	0	0	0	0	0	0	0	0	0	1	0	0	0	0	0	2	1	1	1	0	3	5	2	0	2	0	0	0
LA_scaffold1003_15	1	4	0	0	1	0	0	0	3	0	0	0	1	0	0	0	2	0	2	0	0	0	0	0	0	0	0	0	1	0	1	0	3	1	0	0	1	1	2	0	0	0	0	0	0
CARHR151820	1	0	0	0	0	0	1	0	0	1	0	0	0	0	1	2	2	0	0	0	0	0	0	0	0	0	0	0	1	0	0	0	3	4	0	0	2	0	2	1	0	1	0	0	0
CARHR151800	0	1	0	0	0	0	0	0	0	0	0	0	1	0	0	0	2	0	1	0	0	0	0	0	0	0	0	0	0	0	0	0	2	0	3	2	2	0	2	1	1	0	0	0	0
LA_C42497_1	2	2	0	0	3	0	1	1	0	0	0	0	0	0	0	0	3	0	1	0	0	0	0	0	11	0	1	0	1	0	2	0	3	1	0	1	0	1	1	0	0	0	0	0	0
LA_scaffold2994_1	0	0	0	0	0	0	0	0	0	0	0	0	0	0	0	0	0	0	0	0	0	0	0	0	3	0	0	0	0	0	0	0	0	0	0	0	0	0	0	0	0	0	0	0	0
AT3G28830	0	4	0	0	0	0	4	0	0	0	0	0	0	0	0	2	8	0	4	0	0	0	0	2	0	0	0	0	0	0	0	2	6	2	0	4	2	2	17	4	0	4	0	0	0
AL5G18560	0	4	0	0	0	0	0	0	0	2	0	0	0	0	0	0	8	0	6	0	0	0	0	0	0	0	0	0	0	0	0	0	10	6	4	2	15	2	6	4	0	0	0	0	0
g08654	2	0	0	0	0	0	0	2	0	0	0	2	0	0	0	0	2	0	0	0	0	0	0	0	0	0	0	0	0	0	0	0	2	2	4	0	0	0	6	4	0	0	0	0	0
Bostr.0556s0532	0	2	0	0	0	0	0	1	0	0	0	0	0	0	0	0	4	0	2	0	0	0	0	0	0	0	0	0	0	0	0	0	0	0	2	0	0	0	3	1	0	0	0	0	0
BOERETT00028846	0	6	0	0	0	0	0	1	0	0	0	0	0	0	0	0	4	0	1	0	0	0	0	0	0	0	0	0	0	1	0	0	0	0	2	0	0	0	18	1	1	0	0	0	0
Carub.0005s0737	0	2	0	0	0	0	0	0	0	2	0	0	1	0	0	0	1	0	1	0	0	0	0	0	0	0	2	0	1	0	0	0	6	0	1	0	1	2	1	1	1	2	0	0	0
Cagra.3344s0004	0	0	0	0	0	0	0	0	0	0	0	0	0	0	0	0	0	0	1	0	0	0	0	0	0	0	0	0	0	0	0	0	0	0	0	0	0	0	0	0	0	0	0	0	0
Csa09g021130	0	5	0	0	0	0	1	0	0	13	0	0	0	0	0	1	2	0	1	0	0	0	0	0	2	0	1	0	0	0	0	0	3	0	0	1	0	0	2	1	0	2	0	0	0
Csa06g010080	0	2	0	0	0	1	1	0	0	0	0	0	0	0	0	0	3	0	0	0	0	0	0	0	0	1	0	0	0	0	0	1	9	1	0	0	2	1	4	2	0	1	0	0	0
Csa04g018040	0	4	0	0	0	0	1	0	0	2	0	0	0	0	0	1	3	0	0	0	0	0	0	0	2	0	1	0	0	0	0	0	2	0	0	0	0	0	3	0	0	2	0	0	0
Aa_G142500	0	0	0	0	1	0	0	0	0	0	1	0	0	0	0	0	0	0	0	0	0	0	0	0	0	0	0	0	0	0	0	0	0	0	0	0	0	0	6	0	0	0	0	0	0
maker-Contig599-snap-gene-0.18-mRNA-1	2	14	0	0	2	0	8	0	0	2	0	0	0	0	0	0	6	0	2	0	0	0	0	0	0	0	0	0	0	0	0	0	2	2	0	0	0	0	2	8	0	0	0	0	0
evm.model.scaffold309.328	0	0	0	0	0	1	2	0	0	0	0	0	0	0	0	2	0	0	3	0	0	0	0	1	0	0	0	0	0	0	0	0	4	0	0	1	1	1	0	2	0	1	0	1	0
evm.model.scaffold891.63	1	5	1	0	0	0	2	0	0	1	0	0	0	0	0	0	3	0	3	0	0	0	0	0	0	0	0	0	0	0	1	1	2	0	2	0	0	2	2	1	0	1	0	0	0
evm.model.scaffold19.227	0	2	0	0	0	0	3	1	0	0	0	0	0	0	0	0	4	0	2	0	0	0	0	0	1	1	0	0	0	0	1	0	0	0	0	1	1	2	3	1	0	0	0	0	0
Bostr.0556s0531	0	3	0	0	0	0	0	2	0	1	0	0	1	0	0	0	0	0	0	0	0	0	0	0	0	0	0	0	0	0	0	0	5	16	0	2	1	2	0	4	0	0	0	0	0
BOERETT00028844	0	4	0	0	0	0	0	2	0	1	0	0	0	0	0	0	0	0	0	0	0	0	0	0	0	0	0	0	0	0	0	0	4	1	0	1	1	2	0	4	1	0	0	0	0
g08657	0	8	0	0	2	0	0	2	0	0	0	0	2	0	0	0	2	0	0	0	0	0	0	0	0	0	0	0	2	0	2	0	6	0	0	0	0	2	2	2	0	0	0	0	0
AL5G18530	0	2	0	0	0	2	0	4	0	0	0	0	0	0	0	0	2	2	2	0	0	0	0	0	0	0	0	0	0	0	17	0	6	0	2	0	0	4	2	2	4	2	0	0	0
AT3G28790	2	6	0	0	0	0	0	2	0	2	0	0	2	0	0	0	0	0	0	0	0	0	0	4	0	0	0	0	0	0	4	0	12	0	4	0	0	2	25	8	4	0	0	2	0
Carub.0005s0734	0	6	0	0	0	0	1	0	1	3	0	0	1	0	0	0	0	0	1	0	0	0	0	0	0	0	1	0	0	0	0	0	4	0	0	0	2	1	0	1	0	1	0	0	0
Csa04g018010	2	1	0	0	1	1	1	2	0	0	0	0	0	0	0	0	1	0	0	0	0	0	0	0	0	0	0	0	0	0	0	0	3	1	0	1	1	2	1	1	1	0	0	0	0
Csa09g020100	0	3	0	0	2	1	1	1	0	0	0	0	0	0	0	0	2	0	0	0	0	0	0	0	1	0	0	0	0	0	1	0	1	0	3	0	0	0	2	1	1	0	0	1	0
Csa06g010060	0	3	0	0	1	0	0	0	0	0	0	0	1	0	0	0	0	0	0	0	0	0	0	0	0	0	0	0	0	0	0	0	3	0	3	0	0	1	0	0	0	0	0	0	0
Thhalv10003856m	0	2	0	0	0	0	0	1	0	0	0	0	0	0	0	0	6	0	3	0	0	0	0	0	0	1	0	1	0	0	2	0	2	0	0	1	0	1	7	5	1	0	0	0	0
Thlar.0042s0095	0	2	0	0	0	0	0	0	0	1	0	0	0	0	0	0	3	0	4	0	0	0	0	1	0	1	0	0	0	0	3	0	2	2	10	1	2	2	3	2	2	0	0	0	0
rna-MERR_LOCUS39158	0	3	0	1	0	0	0	0	0	0	0	0	0	0	0	0	2	0	1	0	0	0	0	0	0	0	0	0	0	1	2	0	0	0	1	0	1	1	2	1	3	0	0	1	0
c0003_01224	0	3	0	0	1	1	2	0	0	1	0	0	0	0	0	0	1	0	5	0	0	0	0	0	0	0	0	0	1	0	0	0	3	1	0	12	0	1	1	1	1	0	0	2	0
SI_scaffold27_216	0	3	0	1	0	2	0	15	1	0	0	0	0	0	0	0	2	1	2	0	0	0	0	1	1	0	0	0	0	0	3	0	2	1	2	1	1	1	1	2	0	2	0	0	0
Iin01395	0	2	0	0	0	0	5	1	0	0	0	0	0	0	0	0	1	0	1	0	0	0	0	0	11	0	0	0	0	0	1	0	4	0	1	2	1	0	2	2	3	0	0	1	0
BjuB008293	0	1	0	0	1	0	0	0	1	0	0	0	0	0	0	0	4	1	2	0	0	0	0	2	1	0	0	0	0	0	1	0	2	1	0	2	0	0	4	1	0	0	0	0	0
BniB07g036410	0	4	0	0	1	1	0	0	0	0	0	0	0	0	0	0	1	0	1	0	0	0	0	3	2	0	0	0	1	0	1	0	2	0	0	1	0	5	1	4	1	0	0	0	0
BcaB04g19484	0	5	0	0	1	1	0	0	0	0	0	0	0	0	0	0	10	0	1	0	0	0	0	3	2	0	0	0	1	0	1	0	1	0	0	1	0	4	1	4	1	0	0	0	0
Rs491740	1	3	0	0	2	0	0	0	0	0	0	0	0	0	0	0	7	0	0	0	0	0	0	1	1	0	0	0	0	0	2	1	4	0	17	1	0	2	5	2	0	0	0	0	1
Bol032259	1	4	0	0	1	1	1	0	0	0	0	0	0	0	0	0	2	0	3	0	0	0	0	1	0	1	0	14	0	0	2	0	1	1	0	2	0	0	2	3	0	0	0	0	0
BnaC09T0027800ZS	1	3	0	0	0	1	1	0	0	0	0	0	0	0	0	0	1	0	3	0	0	0	0	1	1	1	0	1	0	0	2	0	2	1	1	2	0	0	1	3	0	0	0	0	0
BcaC04g23863	1	4	0	0	0	1	1	0	0	0	0	0	0	0	0	0	1	0	3	0	0	0	0	1	1	0	0	1	0	0	1	0	2	1	1	2	0	0	1	3	0	0	0	0	0
BraA09000381	1	8	0	0	0	0	1	1	0	0	0	0	0	1	0	0	1	0	1	0	0	0	0	2	0	0	0	0	1	0	1	0	2	2	0	3	0	0	9	3	0	0	0	0	0
BnaA09T0042400ZS	1	8	0	0	0	0	1	1	0	0	0	0	0	1	0	0	1	0	1	0	0	0	0	2	0	0	0	0	1	0	1	0	2	2	0	3	0	0	1	3	0	0	0	0	0
Rs317160	0	4	0	0	0	0	0	2	0	0	0	0	0	0	0	0	0	0	0	0	0	0	0	0	0	0	0	0	0	0	0	0	0	0	0	1	0	1	0	1	0	0	0	0	0
BjuB042844	0	2	1	1	0	0	1	1	1	0	0	0	0	0	0	0	4	1	4	0	0	0	0	0	0	0	0	0	0	0	1	0	0	1	1	2	1	0	4	5	1	1	0	0	0
BcaB07g30115	0	0	0	0	1	1	0	0	0	0	0	0	0	0	0	0	1	0	0	0	0	0	0	0	0	0	0	0	0	0	0	0	0	8	0	0	0	0	0	1	1	0	0	0	0
BnaC02T0472000ZS	1	3	0	0	0	1	1	1	0	0	0	0	0	0	0	0	0	0	1	0	0	0	0	1	0	0	0	0	0	0	0	0	2	12	0	1	2	1	0	3	0	0	0	1	0
Bol033201	1	2	1	0	1	0	1	1	1	0	0	0	0	0	0	0	0	0	2	0	0	0	0	1	0	0	0	0	0	0	0	0	1	0	0	1	3	0	0	7	0	1	0	0	0
BcaC03g17532	1	2	1	0	1	0	1	1	1	0	0	0	0	0	0	0	0	0	2	0	0	0	0	1	0	0	0	0	0	0	0	0	1	0	0	1	3	0	0	7	0	1	0	0	0
BjuA008242	0	1	1	0	0	0	0	1	0	0	0	0	0	0	0	0	0	0	1	0	0	0	0	0	0	0	0	1	0	0	0	0	1	0	0	1	2	1	1	9	0	0	0	1	0
BraA02003786	0	1	1	0	0	0	0	1	0	0	0	0	0	0	0	0	0	0	1	0	0	0	0	0	0	0	0	1	0	0	0	0	1	0	0	1	2	1	1	9	0	0	0	1	0
BnaA02T0349600ZS	0	1	1	0	0	0	0	1	0	0	0	0	0	0	0	0	0	0	1	0	0	0	0	0	0	0	0	1	0	0	0	0	1	0	0	1	2	1	1	9	0	0	0	1	0

## Sheet: Sheet2
Gene	Light responsive	Plant growth	Stress responsive	Phytohormone responsive
c0003_01226	28	1	8	6
BniB04g006830	11	1	6	7
Iin01397	24	2	7	5
Thhalv10005404m	8	0	7	5
BnaC02T0471000ZS	13	6	1	25
BcaC03g17528	9	0	9	2
BjuB042842	12	1	7	7
BcaB07g30118	11	1	14	7
Rs317130	25	1	7	9
Bol033204	9	1	10	2
BnaC02T0470800ZS	9	0	15	2
BjuA008238	10	4	6	6
BnaA02T0349400ZS	10	4	6	1
BraA02003783	10	4	6	1
Thlar.0042s0097	24	1	5	7
rna-MERR_LOCUS39161	11	1	7	5
AL5G18500	26	0	12	2
Aa_G142480	50	0	16	10
BniB04g006820	8	0	0	4
Bostr.0556s0529	7	1	5	34
AT3G28770	16	2	28	4
BOERETT00028842	13	1	14	0
Bostr.0556s0528	17	1	9	2
Carub.0005s0732	7	3	6	0
Cagra.0535s0009	10	3	7	4
Csa09g020090	12	5	14	3
Csa06g010040	24	6	9	3
Csa04g018640	24	6	13	9
evm.model.scaffold891.65	2	2	24	4
evm.model.scaffold19.228	4	0	11	6
evm.model.scaffold309.330	7	0	5	3
AA_scaffold834_61	12	31	47	14
AA_scaffold834_56	4	4	35	10
AL7G50270	24	0	14	12
AT5G39870	12	2	14	12
CARHR262310	12	0	6	8
maker-Contig2688-snap-gene-0.4-mRNA-1	16	0	20	6
Bostr.10058s0007	10	0	24	3
BOERETT00014479	16	3	19	3
Carub.0007s3585	11	0	5	7
Cagra.5905s0009	27	0	6	5
Csa11g055950	11	2	6	5
Csa12g081480	10	2	16	2
Csa10g047890	6	1	5	4
c0016_00209	11	1	9	3
SI_scaffold1551_21	29	4	5	4
Iin20226	12	0	4	11
BniB01g027510	13	0	6	2
BcaB06g27388	26	0	9	3
BjuB024425	17	1	6	4
BcaB06g27386	22	0	6	3
BniB01g027540	8	0	4	0
Rs188390	11	2	6	2
Rs036520	20	0	12	0
Bol012128	6	1	7	2
BnaC04T0395000ZS	4	1	6	3
BnaA04T0111000ZS	7	1	6	1
BraA04001304	8	1	8	2
BjuA015719	9	1	8	3
Thlar.0042s0043	27	1	5	5
Thhalv10004155m	22	2	4	6
c0003_01187	28	0	5	7
SI_scaffold27_256	27	1	9	6
Iin01354	15	2	9	6
BnaA02T0353100ZS	21	4	6	10
BcaC03g17568	17	2	6	24
BniB02g068740	33	3	2	6
BjuB044536	14	3	2	6
Rs174090	18	3	4	3
Bol043019	31	3	5	3
BnaC07T0319600ZS	7	3	5	27
BnaA06T0372200ZS	10	3	4	4
BraA06004112	11	3	26	3
BjuA043209	10	3	4	3
Thhalv10009470m	10	0	4	9
Iin10907	15	0	7	4
SI_scaffold2787_1	14	2	15	0
c0001_02342	15	1	6	22
Aa_G138660	24	4	16	4
Aa_G138650	20	0	29	6
evm.model.scaffold891.62	8	0	10	4
evm.model.scaffold448.21	4	2	9	1
evm.model.scaffold19.225	8	1	6	6
rna-MERR_LOCUS49592	16	0	6	11
BniB03g016080	9	0	10	8
BjuB032901	9	0	14	8
BcaB07g32652	10	0	6	7
BjuB029498	8	0	6	5
BniB04g045920	10	0	5	7
Rs420610	27	0	4	11
Rs024920	9	2	10	1
BjuA029859	29	0	6	1
BraA08002716	17	1	5	1
BnaA08T0204100ZS	18	1	6	1
BnaC03T0665700ZS	19	1	12	1
Bol016109	15	7	12	2
BcaNung06844	10	0	8	1
BcaC01g00190	15	1	9	2
BnaA09T0409600ZS	10	0	5	9
BraA09003707	10	1	2	3
BjuA034744	11	0	4	16
Bol022559	13	2	6	11
Rs024930	6	4	5	4
BcaB07g32675	28	3	7	10
BnaC05T0263000ZS	18	3	7	10
Bol022560	10	1	3	7
CARHR152080	4	0	8	4
snap_masked-Contig221-processed-gene-0.6-mRNA-1	24	18	18	4
LA_scaffold2543_3	9	1	11	1
snap_masked-Contig221-processed-gene-0.7-mRNA-1	16	30	34	4
AL8G21560	37	2	39	6
AT5G48575	15	2	16	4
Bostr.2392s0027	11	2	8	23
BOERETT00057824	10	1	8	22
Carub.0005s0757	9	2	9	2
Cagra.4554s0002	18	1	9	1
AT3G28980	27	2	20	6
AL5G18840	36	16	12	2
g08612	22	4	14	2
BOERETT00028845	10	2	4	7
Bostr.1693s0001	1	0	1	0
BOERETT00028871	8	4	6	2
AT3G28810	31	6	18	17
AT3G28820	28	6	32	16
AL5G18540	28	8	19	10
g08656	20	2	8	19
Carub.0005s0735	13	1	5	3
Carub.0005s0736	13	1	5	3
Csa09g021430	3	2	4	6
Csa06g011330	21	1	9	2
Csa04g018280	8	3	25	7
Csa09g021120	15	1	7	4
Csa06g010070	15	1	10	1
Csa09g021110	1	0	2	1
Csa04g018030	15	0	12	2
Csa04g018020	12	3	5	5
c0003_00304	25	4	7	4
LA_scaffold330_3	4	7	2	0
evm.model.scaffold165.149	9	4	7	1
Bnascaffold0027T0035400ZS	6	2	7	32
Bol016990	9	1	8	7
BcaC06g33251	8	1	21	3
Csa11g097570	13	1	5	9
Csa18g035100	27	1	6	7
Csa02g069680	13	1	5	8
AT5G61720	11	3	6	10
g32274	4	0	6	0
AL8G38480	39	0	16	10
AL8G38440	26	0	16	10
Csa06g010050	14	3	4	7
Csa04g017990	8	3	9	5
CARHR151780	6	4	7	2
maker-Contig139-snap-gene-0.35-mRNA-1	39	0	22	8
Carub.0005s0733	7	0	10	1
Cagra.5499s0001	3	0	2	1
Bostr.0556s0530	13	1	5	7
BOERETT00028843	27	1	4	7
AL5G18520	37	0	12	6
AT3G28780	30	0	16	10
Csa09841s010	0	0	1	0
g08658	20	0	21	15
Aa_G142490	6	0	9	0
evm.model.scaffold891.64	5	4	11	1
AA_scaffold834_58	24	2	34	10
Aa_G142520	13	2	8	4
Thlar.0042s0093	16	2	19	3
rna-MERR_LOCUS39156	8	2	7	8
SI_scaffold27_218	4	2	6	5
Thhalv10004661m	5	2	7	5
c0003_01222	10	3	7	3
AT3G28840	22	2	14	2
AL5G18590	12	14	10	4
g08653	10	4	27	2
Bostr.0556s0533	16	1	5	3
BOERETT00028847	14	1	15	3
Csa09g021140	18	0	6	8
Csa06g010090	23	2	4	8
Carub.0005s0738	9	3	9	1
Cagra.3344s0003	3	1	9	1
Thlar.0042s0096	11	3	12	1
BcaC03g17529	6	0	5	3
BnaC02T0471100ZS	11	0	5	9
Bol033203	8	0	6	5
BraA02003784	11	3	10	5
BnaA02T0349500ZS	11	3	10	16
Rs317140	13	4	7	4
BcaB07g30117	12	1	3	6
BjuB042843	16	2	7	4
BniB04g006810	15	1	6	3
BcaB07g30116	15	1	13	3
Iin01396	18	2	9	6
SI_scaffold27_215	7	5	3	2
rna-MERR_LOCUS39160	11	0	14	4
Rs174200	15	2	8	2
BjuB044503	8	1	6	23
BcaC06g30895	8	1	8	25
BniB02g068390	8	2	7	9
BraA06004146	10	1	6	6
BjuA043235	8	1	19	6
BnaA06T0375500ZS	8	1	6	6
BraA06004151	8	1	6	6
BnaC07T0315800ZS	22	0	10	8
Bol042984	8	0	11	8
AA_scaffold834_57	10	0	12	2
Thhalv10003975m	7	2	4	10
Thlar.0042s0094	11	4	11	6
Aa_G142510	7	3	4	9
rna-MERR_LOCUS39157	13	13	5	9
SI_scaffold27_217	26	2	11	5
Iin01394	7	1	10	9
c0003_01223	24	1	8	4
BniB02g068400	10	12	8	9
BjuB044504	9	1	7	10
BcaC06g30894	9	1	9	10
Rs174190	6	3	16	7
BcaC06g33642	8	0	28	6
Bol042985	8	0	11	6
BnaC07T0315900ZS	8	0	10	6
BnaA06T0375400ZS	11	1	8	20
BraA06004150	11	1	8	7
BjuA043236	13	1	7	8
evm.model.scaffold891.60	1	3	5	6
evm.model.scaffold448.20	13	2	2	6
evm.model.scaffold19.222	7	4	8	5
maker-Contig599-snap-gene-0.20-mRNA-1	60	2	12	10
LA_scaffold1003_16	29	1	8	9
LA_scaffold1003_15	14	2	6	2
CARHR151820	8	1	9	4
CARHR151800	5	0	9	4
LA_C42497_1	13	15	6	1
LA_scaffold2994_1	0	3	0	0
AT3G28830	24	0	18	25
AL5G18560	20	0	39	10
g08654	8	0	8	10
Bostr.0556s0532	9	0	2	4
BOERETT00028846	12	1	2	20
Carub.0005s0737	7	3	10	5
Cagra.3344s0004	1	0	0	0
Csa09g021130	23	3	4	5
Csa06g010080	7	1	14	7
Csa04g018040	11	3	2	5
Aa_G142500	2	0	0	6
maker-Contig599-snap-gene-0.18-mRNA-1	36	0	4	10
evm.model.scaffold309.328	9	0	7	4
evm.model.scaffold891.63	16	1	7	4
evm.model.scaffold19.227	12	3	4	4
Bostr.0556s0531	7	0	26	4
BOERETT00028844	7	0	9	5
g08657	16	4	8	4
AL5G18530	14	17	12	10
AT3G28790	18	4	18	39
Carub.0005s0734	13	1	7	2
Csa04g018010	9	0	8	3
Csa09g020100	10	2	4	5
Csa06g010060	5	0	7	0
Thhalv10003856m	12	4	4	13
Thlar.0042s0095	11	4	19	7
rna-MERR_LOCUS39158	7	3	3	7
c0003_01224	14	1	17	5
SI_scaffold27_216	28	4	8	5
Iin01395	10	12	8	8
BjuB008293	12	2	5	5
BniB07g036410	11	4	8	6
BcaB04g19484	21	4	6	6
Rs491740	14	3	25	8
Bol032259	14	17	4	5
BnaC09T0027800ZS	11	5	6	4
BcaC04g23863	12	3	6	4
BraA09000381	16	2	7	12
BnaA09T0042400ZS	16	2	7	4
Rs317160	6	0	2	1
BjuB042844	16	1	5	11
BcaB07g30115	3	0	8	2
BnaC02T0472000ZS	9	0	18	4
Bol033201	11	0	5	8
BcaC03g17532	11	0	5	8
BjuA008242	4	1	5	11
BraA02003786	4	1	5	11
BnaA02T0349600ZS	4	1	5	11
