# Supplementary material for: Lineage-specific gene duplication and expansion of DUF1216 gene family in Brassicaceae
Source: PLoS One. 2024 Apr 16;19(4):e0302292. doi: 10.1371/journal.pone.0302292 (PMC11020792; doi:10.1371/journal.pone.0302292)
Supplement: S4 Table — (XLSX) [file pone.0302292.s008.xlsx]

## Sheet: Sheet1
Species	Paralog pair	Number
Arabidopsis thaliana	AT3G28770/AT5G39870	2
	AT3G28980/AT5G61720
Arabidopsis lyrata	AL5G18500/AL7G50270	1
Schrenkiella parvula	c0001_02342/c0016_00209	3
	c0016_00209/c0003_01187
	c0016_00209/c0003_01222
Brassica nigra	BniB01g027510/BniB04g006830	4
	BniB04g045920/BniB03g016080
	BniB03g016080/BniB02g068390
	BniB02g068390/BniB07g036410
Brassica oleracea	Bol016109/Bol022560	6
	Bol022560/Bol042985
	Bol042984/Bol016990
	Bol042984/Bol033204
	Bol042984/Bol032259
	Bol033204/Bol032259
Capsella rubella	Carub.0005s0732/Carub.0007s3585	1
Raphanus sativus	Rs024930/Rs420610	1
Isatis indigotica	Iin01394/Iin20226	1
Brassica juncea	BjuA008238/BjuA015719	22
	BjuA008238/BjuA043209
	BjuA008238/BjuA043236
	BjuA008238/BjuB024425
	BjuA008238/BjuB029498
	BjuA008238/BjuB008293
	BjuA015719/BjuB024425
	BjuA015719/BjuB042843
	BjuA043209/BjuB044536
	BjuA043209/BjuB042844
	BjuA043235/BjuB044536
	BjuA043236/BjuB044504
	BjuA043236/BjuB042844
	BjuA043236/BjuB008293
	BjuA029859/BjuA034744
	BjuA029859/BjuB032901
	BjuA029859/BjuB029498
	BjuA034744/BjuB032901
	BjuA034744/BjuB029498
	BjuB042844/BjuB008293
	BjuB032901/BjuB029498
	BjuB044504/BjuB008293
Brassica napus	BnaA02T0349400ZS/BnaA04T0111000ZS	30
	BnaA02T0349400ZS/BnaA06T0375500ZS
	BnaA02T0349400ZS/BnaA02T0349400ZS
	BnaA02T0349400ZS/BnaC02T0470800ZS
	BnaA02T0349400ZS/BnaC02T0472000ZS
	BnaA02T0349400ZS/BnaC04T0395000ZS
	BnaA02T0349400ZS/BnaC07T0315800ZS
	BnaA02T0349400ZS/BnaC09T0027800ZS
	BnaA02T0349500ZS/BnaC02T0471100ZS
	BnaA04T0111000ZS/BnaC02T0470800ZS
	BnaA04T0111000ZS/BnaC04T0395000ZS
	BnaA04T0111000ZS/BnaC07T0319600ZS
	BnaA06T0372200ZS/BnaA09T0042400ZS
	BnaA06T0372200ZS/BnaC07T0319600ZS
	BnaA06T0372200ZS/BnaC09T0027800ZS
	BnaA06T0375500ZS/BnaC02T0470800ZS
	BnaA08T0204100ZS/BnaA09T0409600ZS
	BnaA08T0204100ZS/BnaC03T0665700ZS
	BnaA08T0204100ZS/BnaC05T0263000ZS
	BnaA09T0042400ZS/BnaC02T0472000ZS
	BnaA09T0042400ZS/BnaC07T0315800ZS
	BnaA09T0042400ZS/BnaC09T0027800ZS
	BnaA09T0409600ZS/BnaC03T0665700ZS
	BnaA09T0409600ZS/BnaC05T0263000ZS
	BnaC02T0470800ZS/BnaC04T0395000ZS
	BnaC02T0470800ZS/BnaC07T0315800ZS
	BnaC02T0472000ZS/BnaC07T0315900ZS
	BnaC02T0472000ZS/BnaC09T0027800ZS
	BnaC03T0665700ZS/BnaC05T0263000ZS
	BnaC07T0315800ZS/BnaC09T0027800ZS
Camelina sativa	Csa04g017990/Csa06g010050	12
	Csa04g017990/Csa09g020100
	Csa04g018010/Csa06g010040
	Csa04g018020/Csa06g010060
	Csa04g018280/Csa06g011330
	Csa04g018280/Csa09g021430
	Csa04g018640/Csa09g020090
	Csa06g010040/Csa09g020090
	Csa06g010040/Csa09g021430
	Csa06g010050/Csa09g020100
	Csa06g011330/Csa09g021430
	Csa06g011330/Csa09g020090
Lepidium meyneii	evm.model.scaffold19.225/evm.model.scaffold309.328	10
	evm.model.scaffold19.225/evm.model.scaffold891.60
	evm.model.scaffold19.228/evm.model.scaffold309.330
	evm.model.scaffold19.228/evm.model.scaffold448.21
	evm.model.scaffold19.228/evm.model.scaffold891.62
	evm.model.scaffold309.328/evm.model.scaffold448.20
	evm.model.scaffold309.328/evm.model.scaffold891.60
	evm.model.scaffold309.330/evm.model.scaffold448.21
	evm.model.scaffold309.330/evm.model.scaffold891.62
	evm.model.scaffold448.21/evm.model.scaffold891.60
Brassica carinata	BcaC03g17528/BcaC06g30894	12
	BcaC03g17528/BcaC04g23863
	BcaC04g23863/BcaC06g30894
	BcaC04g23863/BcaC06g33251
	BcaB04g19484/BcaC03g17528
	BcaB04g19484/BcaC06g30894
	BcaB06g27386/BcaB07g30118
	BcaB06g27386/BcaC03g17528
	BcaB07g30116/BcaC03g17529
	BcaB07g30118/BcaC06g30894
	BcaB07g32652/BcaC01g00190
	BcaB07g32675/BcaC01g00190
