# Supplementary material for: Lineage-specific gene duplication and expansion of DUF1216 gene family in Brassicaceae
Source: PLoS One. 2024 Apr 16;19(4):e0302292. doi: 10.1371/journal.pone.0302292 (PMC11020792; doi:10.1371/journal.pone.0302292)
Supplement: S5 Table — (XLSX) [file pone.0302292.s009.xlsx]

## Sheet: KaKs
Gene Pair	Ka	Ks	Ka/Ks	Duplication Type	Selection
AT3G28770/AT5G39870	0.71602	1.37869	0.519349	Segement	Purifying
AT3G28980/AT5G61720	0.820175	3.73152	0.219797	Segement	Purifying
AL5G18500/AL7G50270	0.670609	2.27291	0.295045	Segement	Purifying
BcaB04g19484/BcaC06g30894	0.538413	1.03988	0.517763	Segement	Purifying
BcaB04g19484/BcaC03g17528	0.898108	2.13068	0.421512	Segement	Purifying
BcaB04g19484/BcaC04g23863	0.109963	0.304406	0.36124	Segement	Purifying
BcaB06g27386/BcaC03g17528	0.68641	2.66183	0.257871	Segement	Purifying
BcaB07g30116/BcaC03g17529	0.0360814	0.0612585	0.589003	Segement	Purifying
BcaB07g32652/BcaC01g00190	0.0646148	0.147923	0.436814	Segement	Purifying
BcaB07g32675/BcaC01g00190	0.0311473	0.0838912	0.371281	Segement	Purifying
BcaC03g17528/BcaC04g23863	1.03217	2.39798	0.430434	Segement	Purifying
BcaC03g17528/BcaC06g30894	0.866412	3.01122	0.287728	Segement	Purifying
BcaC04g23863/BcaC06g30894	0.578808	1.22405	0.472862	Segement	Purifying
BcaC04g23863/BcaC06g33251	0.739914	1.57956	0.46843	Segement	Purifying
BniB04g045920/BniB03g016080	0.0461093	0.130237	0.354042	Segement	Purifying
BniB03g016080/BniB02g068390	0.91545	2.48899	0.3678	Segement	Purifying
BniB02g068390/BniB07g036410	0.884594	1.66384	0.531659	Segement	Purifying
Bol016109/Bol022560	0.0166212	0.0501859	0.331192	Segement	Purifying
Bol022560/Bol042985	0.501212	0.94353	0.531209	Segement	Purifying
Bol042984/Bol016990	0.602057	1.08313	0.55585	Segement	Purifying
Bol042984/Bol033204	0.992122	3.64419	0.272247	Segement	Purifying
Bol042984/Bol032259	0.841349	1.76589	0.476445	Segement	Purifying
Bol033204/Bol032259	0.983125	2.54213	0.386734	Segement	Purifying
Carub.0007s3585/Carub.0005s0732	0.690445	2.30413	0.299656	Segement	Purifying
Rs420610/Rs024930	0.0352347	0.0869752	0.405112	Segement	Purifying
c0001_02342/c0016_00209	0.660343	2.94957	0.223877	Segement	Purifying
c0016_00209/c0003_01187	0.543894	1.41365	0.384744	Segement	Purifying
BjuA008238/BjuA015719	0.654625	2.66251	0.245867	Segement	Purifying
BjuA008238/BjuA043209	0.687665	2.01661	0.341	Segement	Purifying
BjuA008238/BjuB024425	0.686106	1.77625	0.386266	Segement	Purifying
BjuA008238/BjuB024425	0.686106	1.77625	0.386266	Segement	Purifying
BjuA008238/BjuB008293	0.797794	1.79487	0.444485	Segement	Purifying
BjuA015719/BjuB024425	0.0590658	0.148349	0.398154	Segement	Purifying
BjuA015719/BjuB042843	0.901203	2.02296	0.445488	Segement	Purifying
BjuA043209/BjuB044536	0.0708895	0.268975	0.263554	Segement	Purifying
BjuA043209/BjuB042844	0.53385	1.37051	0.389526	Segement	Purifying
BjuA043235/BjuB044536	0.685899	2.80736	0.244322	Segement	Purifying
BjuA043236/BjuB044504	0.123821	0.201688	0.613925	Segement	Purifying
BjuA043236/BjuB042844	0.563008	1.09771	0.512892	Segement	Purifying
BjuA043236/BjuB008293	0.560732	1.01104	0.554609	Segement	Purifying
BjuA029859/BjuA034744	0.0187656	0.0514395	0.36481	Segement	Purifying
BjuA029859/BjuB032901	0.0527986	0.155073	0.340476	Segement	Purifying
BjuA029859/BjuB029498	0.0570963	0.142617	0.400347	Segement	Purifying
BjuA034744/BjuB032901	0.0471386	0.149469	0.315375	Segement	Purifying
BjuA034744/BjuB029498	0.0579049	0.137719	0.420456	Segement	Purifying
BjuB032901/BjuB029498	0.0450378	0.142707	0.315597	Segement	Purifying
BjuB044504/BjuB008293	0.473519	1.36549	0.346776	Segement	Purifying
BnaA02T0349400ZS/BnaA04T0111000ZS	0.65435	2.68839	0.243398	Segement	Purifying
BnaA02T0349400ZS/BnaA09T0042400ZS	0.958036	2.60408	0.367898	Segement	Purifying
BnaA02T0349400ZS/BnaC02T0470800ZS	0.0658265	0.120775	0.545033	Segement	Purifying
BnaA02T0349400ZS/BnaC04T0395000ZS	0.675216	2.06746	0.326592	Segement	Purifying
BnaA02T0349400ZS/BnaC09T0027800ZS	0.930879	2.26757	0.410519	Segement	Purifying
BnaA02T0349500ZS/BnaC02T0471100ZS	0.0360952	0.0846299	0.426506	Segement	Purifying
BnaA04T0111000ZS/BnaC02T0470800ZS	0.736512	2.01268	0.365937	Segement	Purifying
BnaA04T0111000ZS/BnaC04T0395000ZS	0.0149716	0.0262379	0.570608	Segement	Purifying
BnaA04T0111000ZS/BnaC07T0319600ZS	0.768696	2.89309	0.2657	Segement	Purifying
BnaA06T0372200ZS/BnaA09T0042400ZS	0.496268	1.54017	0.322216	Segement	Purifying
BnaA06T0372200ZS/BnaC07T0319600ZS	0.00478471	0.103912	0.0460456	Segement	Purifying
BnaA06T0372200ZS/BnaC09T0027800ZS	0.487286	1.40736	0.346241	Segement	Purifying
BnaA06T0375500ZS/BnaC02T0470800ZS	0.880683	3.46502	0.254164	Segement	Purifying
BnaA08T0204100ZS/BnaA09T0409600ZS	0.0311831	0.0754115	0.413506	Segement	Purifying
BnaA08T0204100ZS/BnaC03T0665700ZS	0.0222973	0.0591189	0.377159	Segement	Purifying
BnaA08T0204100ZS/BnaC05T0263000ZS	0.0284983	0.0939485	0.303339	Segement	Purifying
BnaA09T0042400ZS/BnaC02T0472000ZS	0.294792	0.712426	0.413786	Segement	Purifying
BnaA09T0042400ZS/BnaC07T0315800ZS	0.863774	1.323	0.652893	Segement	Purifying
BnaA09T0042400ZS/BnaC09T0027800ZS	0.0173921	0.0429229	0.405193	Segement	Purifying
BnaA09T0409600ZS/BnaC03T0665700ZS	0.0369148	0.0728264	0.506887	Segement	Purifying
BnaA09T0409600ZS/BnaC05T0263000ZS	0.0205845	0.0478631	0.43007	Segement	Purifying
BnaC02T0472000ZS/BnaC07T0315900ZS	0.561889	1.04277	0.538844	Segement	Purifying
BnaC02T0472000ZS/BnaC09T0027800ZS	0.294893	0.754281	0.390959	Segement	Purifying
BnaC03T0665700ZS/BnaC05T0263000ZS	0.0297929	0.0996031	0.299116	Segement	Purifying
BnaC07T0315800ZS/BnaC09T0027800ZS	0.836131	1.53733	0.543886	Segement	Purifying
Csa04g017990/Csa06g010050	0.0120475	0.0175318	0.687179	Segement	Purifying
Csa04g017990/Csa09g020100	0.761807	1.77185	0.42995	Segement	Purifying
Csa04g018010/Csa06g010040	0.997115	2.07331	0.48093	Segement	Purifying
Csa04g018020/Csa06g010060	0.306828	1.01618	0.301942	Segement	Purifying
Csa04g018280/Csa06g011330	0.00980864	0.105144	0.0932875	Segement	Purifying
Csa04g018280/Csa09g021430	0.0350083	0.0926719	0.377766	Segement	Purifying
Csa04g018640/Csa06g010040	0.0568471	0.0922305	0.616359	Segement	Purifying
Csa04g018640/Csa09g020090	0.0754145	0.123109	0.612582	Segement	Purifying
Csa06g010040/Csa09g020090	0.0446817	0.0601579	0.742741	Segement	Purifying
Csa06g010040/Csa09g021430	0.719493	2.1409	0.33607	Segement	Purifying
Csa06g010040/Csa09g020090	0.0446817	0.0601579	0.742741	Segement	Purifying
Csa06g010050/Csa09g020100	0.718659	2.23009	0.322256	Segement	Purifying
Csa06g011330/Csa09g021430	0.0139086	0.0853495	0.162961	Segement	Purifying
Csa06g011330/Csa09g020090	0.626631	1.96349	0.319141	Segement	Purifying
Csa10g047890/Csa11g055950	0.0661221	0.0889424	0.743426	Segement	Purifying
Csa10g047890/Csa12g081480	0.0781162	0.103374	0.755663	Segement	Purifying
Csa11g055950/Csa12g081480	0.0127974	0.0314511	0.406897	Segement	Purifying
Csa11g055950/Csa04g017990	0.831728	2.62546	0.316794	Segement	Purifying
Csa11g055950/Csa09g020090	0.662676	2.66936	0.248253	Segement	Purifying
evm.model.scaffold19.225/evm.model.scaffold309.328	0.888232	1.42022	0.62542	Segement	Purifying
evm.model.scaffold19.225/evm.model.scaffold448.20	0.671685	2.9103	0.230796	Segement	Purifying
evm.model.scaffold19.225/evm.model.scaffold891.60	0.659362	2.99487	0.220164	Segement	Purifying
evm.model.scaffold19.228/evm.model.scaffold309.330	0.137327	0.341347	0.40231	Segement	Purifying
evm.model.scaffold19.228/evm.model.scaffold448.21	0.787163	3.77934	0.208281	Segement	Purifying
evm.model.scaffold19.228/evm.model.scaffold891.62	0.866318	2.04391	0.423853	Segement	Purifying
evm.model.scaffold309.328/evm.model.scaffold448.20	0.820255	1.85393	0.442441	Segement	Purifying
evm.model.scaffold309.328/evm.model.scaffold891.60	0.830713	1.56797	0.529803	Segement	Purifying
evm.model.scaffold309.330/evm.model.scaffold448.21	0.817779	3.43612	0.237995	Segement	Purifying
evm.model.scaffold448.21/evm.model.scaffold891.60	0.654424	2.19756	0.297796	Segement	Purifying
