# Supplementary material for: Lineage-specific gene duplication and expansion of DUF1216 gene family in Brassicaceae
Source: PLoS One. 2024 Apr 16;19(4):e0302292. doi: 10.1371/journal.pone.0302292 (PMC11020792; doi:10.1371/journal.pone.0302292)
Supplement: S6 Table — (XLSX) [file pone.0302292.s010.xlsx]

## Sheet: Sheet1
Primers used in qPCR
Gene	Forward	Reverse
AT3G28840	TAGTGGAGGAAGTGCTTCGAAC	ACTGGAGCCATTAGAGGTTTGG
AT3G28780	TGCTGAATTTAAGAGGAGCGGT	ACTATCACCACTGCTTCCAAGG
AT3G28830	ATGACCATGTTGTCGATGGGAA	AGACTTTCCTTTCTGCTCGGAG
AT3G28790	GGCAAGACAGTGACATCAACAC	ATCTTTGCACTTCCCTGAGAGG
AT5G48575	TGTCCACCAAAGGAGGAATACG	TTTGGTTCCAATTCTTGACCGC
AT5G39870	CAAGTACTTGTGCCCAGTCTCT	ACAGTTAGTTTCGCGACTCCAT
AT3G28980	AGTGAGACTTCCGCTAAAGGTG	ACCAGATATTTTCCCAGCAGCA
AT3G28820	ATGGTATCGAGCACAACCAACT	CACCTTTAGCGGAACTCTCACT
AT5G61720	GGGACGTTCTCATTACCCCTTT	AATCCTCTGATGTTCCGCCTTT
AT3G28770	ACGGGGGAGAGTCTAAAGATGA	TGGTTTCCACTGATTTTGCGTC
TUB8	ACAGATGTGGGATGCCAAGAAT	TGTTCGTCAACTTCTTTCGTGC
